# Supplementary material for: Genomic and transcriptional analysis of genes containing fibrinogen and IgSF domains in the schistosome vector Biomphalaria glabrata, with emphasis on the differential responses of snails susceptible or resistant to Schistosoma mansoni
Source: PLoS Negl Trop Dis. 2020 Oct 14;14(10):e0008780. doi: 10.1371/journal.pntd.0008780 (PMC7588048; doi:10.1371/journal.pntd.0008780)
Supplement: S1 Table — Notes: nd: not done, *: The 2 dpe unexposed group was used for the 8 dpe comparison as well, because they did not differ in size. dpe: day post-exposure to S. mansoni. Unexposed: control snails not exposed to S. mansoni and were set to be time-matched to a corresponding exposed group that was. (XLSX) [file pntd.0008780.s001.xlsx]

## Sheet: S1 Table
S1 Table. Summary of sequencing samples information in RNA-Seq study
Strain	Unexposed or Exposed to S. mansoni	Reads mapped to B. glabrata BB02 strain reference genome,
		Read range among replicates in parentheses, x̅ = average reads (in million),
		n = replicates per group
		0.5 dpe	2 dpe	8 dpe*	40 dpe
RES	Unexposed	(11.6~12.4)	(11.5~11.8)	nd	(11.8~12.3)
		x̅ =11.8, n=4	x̅ =11.7, n=4		x̅ =12.0, n=3
	Exposed	(11.7~12.4)	(11.5~12.3)	(10.9~11.7)	(10.9~12.0)
		x̅ =12.1, n=4	x̅ =12.0, n=4	x̅ =11.4, n=6	x̅ =11.5, n=3
SUS	Unexposed	(12.1~12.5)	(11.1~11.9)	nd	(11.1~11.7)
		x̅ =12.2, n=4	x̅ =11.4, n=4		x̅ =11.4, n=4
	Exposed	(12.0~12.2)	(11.3~12.0)	(10.6~11.3)	(8.2~10.3)
		x̅ =12.1, n=4	x̅ =11.7, n=4	x̅ =11.0, n=4	x̅ =9.6, n=4
Notes:
nd: not done
*: The 2 dpe unexposed group was used for the 8 dpe comparison as well, because they did not differ in size.
dpe: day post-exposure to S. mansoni.
Unexposed: control snails not exposed to S. mansoni and were set to be time-matched to a corresponding exposed group that was.
