# Supplementary material for: Genomic and transcriptional analysis of genes containing fibrinogen and IgSF domains in the schistosome vector Biomphalaria glabrata, with emphasis on the differential responses of snails susceptible or resistant to Schistosoma mansoni
Source: PLoS Negl Trop Dis. 2020 Oct 14;14(10):e0008780. doi: 10.1371/journal.pntd.0008780 (PMC7588048; doi:10.1371/journal.pntd.0008780)
Supplement: S2 Table — (XLSX) [file pntd.0008780.s002.xlsx]

## Sheet: S2 Table
S2 Table. Manual checking summary of 4 FReD genes confirmed as FREPs
VB ID	ID in text (after manually checking)	manually checking	newly found or best hit to known FREPs	Notes
Bg25144	Bg25144*	Bg25144 contains only one FBG domain with the current annotation. However, there is a gene (Bg7591) upstream of Bg25144 containing only two IgSF domains. After checking gene structures, Bg7591 is confirmed as the N-terminal coding portion with Bg25144 as the C-terminal coding portion of a newly found partial FREP (no signal peptide identified). We refer to this “combined partial FREP” as “Bg25144…	new partial FREP	This partial FREP had previously been overlooked, likely because of an annotation error.
Bg20516	Bg20516*	IgSF domains and ICR sequences were identified upstream of Bg20516.	new FREP	This gene was manually confirmed as new FREP after blasting against assembled transcripts from the 12 organ-specific expression study (Adema et al., 2017).
Bg32905	Bg32905*	IgSF domains and ICR sequences were identified upstream of Bg32905. Following the manual addition of 6 aa from FREPJ1 to the N-terminus, Bg32905* has 99% protein sequence identity to FREPJ1.	FREPJ1	This gene was manually confirmed as new FREP after blasting against assembled transcripts from the 12 organ-specific expression study (Adema et al., 2017).
Bg40226	Bg40226*	IgSF domains and ICR sequences were identified upstream of Bg40226. By extending part of the C-terminal FBG domain, Bg40226* has over 85% protein sequence identity to FREPJ3.	FREPJ3	This gene was manually confirmed as new FREP after blasting against assembled transcripts from the 12 organ-specific expression study (Adema et al., 2017).
