# Supplementary material for: Genomic and transcriptional analysis of genes containing fibrinogen and IgSF domains in the schistosome vector Biomphalaria glabrata, with emphasis on the differential responses of snails susceptible or resistant to Schistosoma mansoni
Source: PLoS Negl Trop Dis. 2020 Oct 14;14(10):e0008780. doi: 10.1371/journal.pntd.0008780 (PMC7588048; doi:10.1371/journal.pntd.0008780)
Supplement: S3 Table — Notes: 1. In the column of “ID in text”, multiple proteins encoded by the same gene due to alternative splicing were differentiated by different version of protein, such as “-PA”, “-PB”, “-PC”, “-PD” or “-PE” suffix following the gene ID. 2. In the column of “NCBI Annotation”, “—” represents no available annotation for a particular protein; 3. In the column of “Type of FReD”, each particular FReD was considered as complete or partial based on the criteria set in this study above; “1-IgSF FREP” and “2-IgSF FREP” represent the number of IgSF domains present in a particular FREP; 4. “Best hit to published FREP” represent the best hit of individual protein against published B. glabrata FREP sequences from available sources [30,32–34]: best hit of protein sequence identity ≥90% is considered as the same FREP; identity 85~90% is considered as “-like” of the corresponding FREP; identity <85% is not assigned to any known FREP. Several FREPs were highlighted in yellow to emphasize in this study. 5. In the column of "IgSF2 length (aa)", texts in red indicate truncated domains, which are possible to be extended to complete domains with improved assembly or annotation; text in blue indicates a residue of IgSF domain, which is not likely to be extended to a complete domain due to the location between two complete domains; 6. Asterisk marked 4 FREPs IDs in the first two columns were extended sequences after manual checking. 7. The highlighted gene "Bg6034" is a partial 2-IgSF FREP with disrupted architecture: the partial FBG domain was not located at C terminal but inserted into the IgSF2 domain, which was broken into two parts. From the VectorBase genome browser view, there is a gene with 7 exons spans over two contigs APKA01042331.1 (exon 4–7) and APKA01042332.1 (exon 1–3). This unusual gene sequence is most likely a genome assembly error; no matching sequences of transcripts were found among the transcripts from 12 different B. glabrata organs [32]. (XLSX) [file pntd.0008780.s003.xlsx]

## Sheet: S3 Table
S3 Table. Summary of predicted 95 FReD proteins in B. glabrata BB02 strain in details
Protein ID used in text	Gene ID used in text	Canonical isoform (Y or N)	RefSeq peptide ID	NCBI annotation	Type of FReD	Best hit to known FREP	Notes	Signal peptide size (aa)	The first amino acid in protein sequence	IgSF1 length (aa)	IgSF2 length (aa)	FBG length (aa)	Scaffold ID	Start location	Stop location	Strand	Amino acid Sequence	Nucleic acid sequence	VB Protein ID	VB Gene ID
Bg11-PA	Bg11	N	-	Fibrinogen-like protein A, partial	partial 1-IgSF FREP	11_sig_1434_BGLB000011	-	-	M	-	120	183	LGUN_random_Scaffold1434	56555	64589	+	MTVIIFNYKHLCLVIMFSGDKMRVIQKPRLNFIANSDVIKELIQPLVIRCSAQTFYVERNRSVTVTFMNIIHETIGSLATVSKIQQYDASPDVSLNKVQGYLSNQGSAESYLQITWAHPTPLQTGKYTCVAHTINYVGIVEKLEAALSIEVKRTSFDDLVDVVIDVLENLDDEKTKVKMLQQKVDKGQSCLNVRSIKARVFVILDSGLEVMCDTKTDGGGWIIFQRRINGSVDFYRGWKEYRDGFGDYNIGEFYLGNENIFKLTSTGQYDLRIDLEFNNTKYFAQYENFKVLSETEKYKLKIGKYSGNAGDELSYHNDEFFSTFDRDNDVHGDLNCAGFSSGAWWYQSCFRSNLNGLWGRTSFHKGMNWLHLTGQSNSVSFSEMKIREREKKLF	ATGACAGTTATTATATTCAATTATAAGCACTTGTGCTTAGTTATTATGTTTTCAGGTGATAAGATGAGAGTTATTCAAAAACCAAGACTTAATTTTATTGCCAACTCTGATGTAATTAAGGAACTCATCCAGCCGCTAGTGATAAGATGTTCTGCACAGACATTTTACGTTGAAAGAAACAGAAGTGTTACAGTTACATTTATGAATATAATTCACGAGACCATTGGAAGTCTGGCCACCGTTTCAAAAATTCAACAATATGACGCTAGTCCAGACGTCAGTTTAAATAAAGTTCAAGGATATCTCTCGAATCAAGGGTCAGCAGAATCTTATCTTCAAATCACATGGGCGCATCCAACACCTTTACAGACGGGGAAATACACCTGCGTGGCTCATACT…	BGLB000011-PA	BGLB000011
Bg11-PB	Bg11	Y	XP_013074553.1	Fibrinogen-like protein A, partial	1-IgSF FREP	11_sig_1434_BGLB000011	extention with a signal peptide (SP) to 11_sig_1434_BGLB000011	20	M	-	120	182	LGUN_random_Scaffold1434	55814	64558	+	MTLSFVCLAVCAFCVSLAASEPRLNFIANSDVIKELIQPLVIRCSAQTFYVERNRSVTVTFMNIIHETIGSLATVSKIQQYDASPDVSLNKVQGYLSNQGSAESYLQITWAHPTPLQTGKYTCVAHTINYVGIVEKLEAALSIEVKRTSFDDLVDVVIDVLENLDDEKTKVKMLQQKVDKGQSCLNVRSIKARVFVILDSGLEVMCDTKTDGGGWIIFQRRINGSVDFYRGWKEYRDGFGDYNIGEFYLGNENIFKLTSTGQYDLRIDLEFNNTKYFAQYENFKVLSETEKYKLKIGKYSGNAGDELSYHNDEFFSTFDRDNDVHGDLNCAGFSSGAWWYQSCFRSNLNGLWGRTSFHKGMNWLHLTGQSNSVSFSEMKIRE	ATGACTTTGTCTTTTGTCTGTCTTGCTGTTTGCGCTTTTTGTGTGTCATTGGCTGCATCAGAACCAAGACTTAATTTTATTGCCAACTCTGATGTAATTAAGGAACTCATCCAGCCGCTAGTGATAAGATGTTCTGCACAGACATTTTACGTTGAAAGAAACAGAAGTGTTACAGTTACATTTATGAATATAATTCACGAGACCATTGGAAGTCTGGCCACCGTTTCAAAAATTCAACAATATGACGCTAGTCCAGACGTCAGTTTAAATAAAGTTCAAGGATATCTCTCGAATCAAGGGTCAGCAGAATCTTATCTTCAAATCACATGGGCGCATCCAACACCTTTACAGACGGGGAAATACACCTGCGTGGCTCATACTATAAACTATGTAGGAATT…	BGLB000011-PB	BGLB000011
Bg19-PA	Bg19	Y	XP_013072471.1	Fibrinogen C domain-containing protein 1-B-like	2-IgSF FREP	FREP5	extention with 1.5 IgSF to FREP5	19	M	114	124	199	LGUN_random_Scaffold1199	74546	86837	+	MAHIPHLVICLSLICMSTSELVIDVHPSVILPEITPQLVINCSITNNQVQHIQVIKSLTLSRFNETIREFEDLVALDSSTLDLKKLMPFKYSQISFGNLYITLTLYNPTEFDAEVYRCMVNGDTSNWTNISLFAKKSVEHETNSTALIEKIRNFKKDEVNSKCTLQKNDHTGSKVHFFASSDIFKESIEPLTLKCSFQAIKQDENETSTLQSLYILHESNRIIANINKGQQVLTPSQSDNSKNIQGEIHDDGSKDSYLQVTWSNVKSSESGKYFCEANVKHSDGRAERLSEMLTITVVRPTFDDLVKVVEKLLEQFNEYKTHLQENVEKNRAMLDRNKQTILLIKKDVLANQQSLQTMKEDWNSNQTNIISIKEELQSHRQNISTLKENFETVFSNFST…	ATGGCTCACATTCCACATCTCGTCATCTGTCTGTCTTTGATTTGTATGTCTACGTCAGAACTTGTCATTGATGTCCATCCCAGCGTTATATTACCAGAGATAACACCCCAGCTTGTAATTAACTGTTCTATCACCAACAACCAAGTTCAACATATTCAAGTTATCAAATCTTTAACTCTTTCTCGTTTTAATGAAACCATCAGAGAATTTGAGGATCTTGTTGCTCTGGATTCTTCAACGCTAGATCTTAAGAAACTAATGCCATTTAAATATTCACAAATCAGTTTCGGAAACCTGTATATAACTTTAACTCTATATAATCCAACTGAATTTGATGCGGAAGTATATAGATGTATGGTCAATGGGGACACTTCCAATTGGACGAATATTTCTTTGTTT…	BGLB000019-PA	BGLB000019
Bg19-PB	Bg19	N	XP_013072471.1	Fibrinogen C domain-containing protein 1-B-like	2-IgSF FREP	FREP5	-	19	M	114	124	199	LGUN_random_Scaffold1199	74501	86978	+	MAHIPHLVICLSLICMSTSELVIDVHPSVILPEITPQLVINCSITNNQVQHIQVIKSLTLSRFNETIREFEDLVALDSSTLDLKKLMPFKYSQISFGNLYITLTLYNPTEFDAEVYRCMVNGDTSNWTNISLFAKKSVEHETNSTALIEKIRNFKKDEVNSKCTLQKNDHTGSKVHFFASSDIFKESIEPLTLKCSFQAIKQDENETSTLQSLYILHESNRIIANINKGQQVLTPSQSDNSKNIQGEIHDDGSKDSYLQVTWSNVKSSESGKYFCEANVKHSDGRAERLSEMLTITVVRPTFDDLVKVVEKLLEQFNEYKTHLQENVEKNRAMLDRNKQTILLIKKDVLANQQSLQTMKEDWNSNQTNIISIKEELQSHRQNISTLKENFETVFSNFST…	ATGGCTCACATTCCACATCTCGTCATCTGTCTGTCTTTGATTTGTATGTCTACGTCAGAACTTGTCATTGATGTCCATCCCAGCGTTATATTACCAGAGATAACACCCCAGCTTGTAATTAACTGTTCTATCACCAACAACCAAGTTCAACATATTCAAGTTATCAAATCTTTAACTCTTTCTCGTTTTAATGAAACCATCAGAGAATTTGAGGATCTTGTTGCTCTGGATTCTTCAACGCTAGATCTTAAGAAACTAATGCCATTTAAATATTCACAAATCAGTTTCGGAAACCTGTATATAACTTTAACTCTATATAATCCAACTGAATTTGATGCGGAAGTATATAGATGTATGGTCAATGGGGACACTTCCAATTGGACGAATATTTCTTTGTTT…	BGLB000019-PB	BGLB000019
Bg21-PA	Bg21	N	-	Fibroleukin-like	partial 2-IgSF FREP	17_tig_2702_BGLB000021	-	-	L	114	120	205	LGUN_random_Scaffold2702	15650	23180	-	LVIDVQPNVISAEITAQLVINCSITNNEVQPLDVIRSLTISRYNETLKEFLDLLTLEAKTLNLSQLVQLHHAQISFGNLSISLTLHNPTQFDAKVYRCKVEGDKTNAANSSIVAKKEVEYRTNTTALIEEIRRLKVVEKNDQCTLEKIELIASHQKTKLHFVGSSKVIKELIEPLTLICSFQNQDHNSTVQFMYILHEPNDVIATINKYQPVVTTKQESNFNMAKGELSDTKLQASYIEVSWSYIKSSESGNYFCGAHVMGPDGRSERLNEMLAIIVSNPTFDDLVKVIPKLLRQSNKDKENILENKQNIYNIKEDINSKQQNIISIKDGLDTNSQNINIIKDNLENSRQNIKNITDDLNAKKQNIASHNDELNTLRESVNSLETQLANFSTALRQIKE…	CTTGTCATTGATGTCCAACCAAACGTCATATCAGCGGAGATAACTGCACAACTTGTGATCAACTGTTCTATAACCAACAATGAAGTTCAACCTCTTGATGTTATCAGATCTCTAACTATTTCTCGTTATAATGAAACTTTGAAAGAGTTTTTGGATCTTCTAACTTTAGAAGCTAAAACTTTAAATCTCTCACAGCTAGTCCAACTACACCATGCACAAATCAGTTTTGGAAATCTGTCTATTAGTTTAACTTTACACAATCCAACTCAGTTTGATGCCAAAGTTTACAGATGTAAGGTTGAGGGAGATAAAACAAATGCAGCCAACTCATCTATAGTGGCTAAGAAAGAGGTAGAATATAGAACAAATACGACCGCTTTAATAGAAGAGATACGACGT…	BGLB000021-PA	BGLB000021
Bg21-PB	Bg21	Y	XP_013082853.1	Fibroleukin-like	2-IgSF FREP	17_tig_2702_BGLB000021	extention with a SP to 17_tig_2702_BGLB000021	19	M	114	120	205	LGUN_random_Scaffold2702	15625	24873	-	MTLLQHFLLFVSLILFSTSELVIDVQPNVISAEITAQLVINCSITNNEVQPLDVIRSLTISRYNETLKEFLDLLTLEAKTLNLSQLVQLHHAQISFGNLSISLTLHNPTQFDAKVYRCKVEGDKTNAANSSIVAKKEVEYRTNTTALIEEIRRLKVVEKNDQCTLEKIELIASHQKTKLHFVGSSKVIKELIEPLTLICSFQNQDHNSTVQFMYILHEPNDVIATINKYQPVVTTKQESNFNMAKGELSDTKLQASYIEVSWSYIKSSESGNYFCGAHVMGPDGRSERLNEMLAIIVSNPTFDDLVKVIPKLLRQSNKDKENILENKQNIYNIKEDINSKQQNIISIKDGLDTNSQNINIIKDNLENSRQNIKNITDDLNAKKQNIASHNDELNTLRES…	ATGACTCTGCTTCAACATTTCCTTCTATTTGTTTCTCTCATTTTATTTTCCACCTCAGAACTTGTCATTGATGTCCAACCAAACGTCATATCAGCGGAGATAACTGCACAACTTGTGATCAACTGTTCTATAACCAACAATGAAGTTCAACCTCTTGATGTTATCAGATCTCTAACTATTTCTCGTTATAATGAAACTTTGAAAGAGTTTTTGGATCTTCTAACTTTAGAAGCTAAAACTTTAAATCTCTCACAGCTAGTCCAACTACACCATGCACAAATCAGTTTTGGAAATCTGTCTATTAGTTTAACTTTACACAATCCAACTCAGTTTGATGCCAAAGTTTACAGATGTAAGGTTGAGGGAGATAAAACAAATGCAGCCAACTCATCTATAGTG…	BGLB000021-PB	BGLB000021
Bg74-PA	Bg74	N	-	Uncharacterized protein LOC106071720, partial	partial 2-IgSF FREP	FREPJ4	-	-	I	113	123	203	LGUN_random_Scaffold3807	1172	9741	+	IDVQPDVISAELTTQLVVNCSITNNHVAELDVIKYLTLSSYNESIKYFEDLLTLEANTFNLQKIRQFKHSQINSGNLFITLTLQDPTQFDAKVYRCIVTGDASNATNISFVSKKEVKHETISTTLLEQVRRLKKDIDRDQSPCKKEEPTVHQKQKSKLDFVGSSEVIKELIEPLTLACTYKVMNNDHNQNSTVQSLYIFHETNGIIATINKGETVATNQEINSKNVKAELSSNESRDSYIQVTWSHLKLSEAGKYFCGASVKYSESKNENFNKMLTITITRPTFDDLVKVIQKILAKSEEDKELILGNIQSIKDDLNANKQHIESVTEDLNDTKENMKNYKEEMKIIVANLSTTTTDISKETDEERTEDKDKTYSVNRISPKSCRDVNSTYDRVVVTLA…	ATTGATGTTCAGCCCGATGTTATTTCAGCAGAGTTGACAACGCAGCTAGTGGTCAACTGTTCGATAACCAACAACCATGTTGCAGAGCTCGATGTCATCAAATATCTTACACTTTCAAGTTATAATGAAAGTATTAAATATTTTGAAGATCTTCTCACTTTAGAAGCCAACACTTTCAATCTTCAAAAAATTCGACAATTTAAACATTCACAAATTAATTCTGGAAATCTGTTTATAACTTTAACTTTACAAGATCCGACACAATTTGATGCCAAGGTATACAGATGTATTGTCACTGGAGACGCGTCTAATGCTACGAATATTTCGTTTGTTAGTAAGAAGGAAGTCAAACATGAAACCATCTCTACAACATTACTGGAACAGGTGCGACGTTTAAAG…	BGLB000074-PA	BGLB000074
Bg74-PB	Bg74	Y	XP_013087337.1	Uncharacterized protein LOC106071720, partial	partial 2-IgSF FREP	FREPJ4	extention with N-terimnal of IgSF1, and FBG to FREPJ4	18	F	114	123	203	LGUN_random_Scaffold3807	1114	9771	+	FILLSACLRLTTINLTLFSELVIDVQPDVISAELTTQLVVNCSITNNHVAELDVIKYLTLSSYNESIKYFEDLLTLEANTFNLQKIRQFKHSQINSGNLFITLTLQDPTQFDAKVYRCIVTGDASNATNISFVSKKEVKHETISTTLLEQVRRLKKDIDRDQSPCKKEEPTVHQKQKSKLDFVGSSEVIKELIEPLTLACTYKVMNNDHNQNSTVQSLYIFHETNGIIATINKGETVATNQEINSKNVKAELSSNESRDSYIQVTWSHLKLSEAGKYFCGASVKYSESKNENFNKMLTITITRPTFDDLVKVIQKILAKSEEDKELILGNIQSIKDDLNANKQHIESVTEDLNDTKENMKNYKEEMKIIVANLSTTTTDISKETDEERTEDKDKTYSVN…	TTCATTTTGTTGAGTGCTTGCCTCAGATTAACAACAATAAATTTGACTTTGTTTTCAGAACTTGTAATTGATGTTCAGCCCGATGTTATTTCAGCAGAGTTGACAACGCAGCTAGTGGTCAACTGTTCGATAACCAACAACCATGTTGCAGAGCTCGATGTCATCAAATATCTTACACTTTCAAGTTATAATGAAAGTATTAAATATTTTGAAGATCTTCTCACTTTAGAAGCCAACACTTTCAATCTTCAAAAAATTCGACAATTTAAACATTCACAAATTAATTCTGGAAATCTGTTTATAACTTTAACTTTACAAGATCCGACACAATTTGATGCCAAGGTATACAGATGTATTGTCACTGGAGACGCGTCTAATGCTACGAATATTTCGTTTGTT…	BGLB000074-PB	BGLB000074
Bg96-PA	Bg96	Y	XP_013070005.1	Fibroleukin-like	2-IgSF FREP	FREP3.1	-	20	M	114	123	199	LG3_random_Scaffold2841	33328	40391	-	MARLFPRLVLCVFVVPLISSELVIDVQPNVISSEITAQLVINCSITNNQVQYLDVIKSLTLSRYNETIRDFDELIALDSLTQNLKQFVRFKYSQISFGNLYITLTLHNPTQFDARIYRCNATGANSDGTNISLFAKKAVEYETNSTALIEEIRRIKKDENKCSLKKDDLSDIKQRWRVYFSESSKIIKERIEPLTLKCTFQILTPDENETSRLQSLYILHETNGVVANINKDQAVITTIQGGNFENGQGEISGNQSKESYLHVTWSNLKHSDSGKYFCEAHVKHSKGKAERLNEMLTIEVISPTIDDLMEVIQKLVTQVDGDKESLQDVKQNIKNIKEDLNTKEQNIISIKEDLNTKQQSIISIKEEFKTKQENIQKDMTINQQNIQKIKEELDSKEQS…	ATGGCGAGATTATTTCCACGCTTGGTTCTCTGTGTGTTTGTAGTCCCATTGATTAGTTCAGAGCTTGTCATTGATGTCCAACCAAACGTCATATCTTCAGAGATAACAGCACAACTTGTGATCAACTGTTCTATAACTAATAATCAAGTTCAATATCTTGATGTTATCAAATCTCTAACTCTTTCTCGTTATAATGAAACTATCAGAGACTTTGATGAACTCATAGCTTTGGATTCCTTGACACAAAATCTAAAACAATTTGTGAGATTTAAATATTCACAAATCAGTTTTGGAAACCTGTATATAACTTTAACTCTACATAATCCGACTCAGTTTGATGCCAGAATATACAGATGCAACGCCACTGGAGCTAATTCCGATGGGACGAATATTTCTTTG…	BGLB000096-PA	BGLB000096
Bg96-PB	Bg96	N	XP_013070005.1	Fibroleukin-like	2-IgSF FREP	FREP3.1	-	20	M	114	123	199	LG3_random_Scaffold2841	32698	40424	-	MARLFPRLVLCVFVVPLISSELVIDVQPNVISSEITAQLVINCSITNNQVQYLDVIKSLTLSRYNETIRDFDELIALDSLTQNLKQFVRFKYSQISFGNLYITLTLHNPTQFDARIYRCNATGANSDGTNISLFAKKAVEYETNSTALIEEIRRIKKDENKCSLKKDDLSDIKQRWRVYFSESSKIIKERIEPLTLKCTFQILTPDENETSRLQSLYILHETNGVVANINKDQAVITTIQGGNFENGQGEISGNQSKESYLHVTWSNLKHSDSGKYFCEAHVKHSKGKAERLNEMLTIEVISPTIDDLMEVIQKLVTQVDGDKESLQDVKQNIKNIKEDLNTKEQNIISIKEDLNTKQQSIISIKEEFKTKQENIQKDMTINQQNIQKIKEELDSKEQS…	ATGGCGAGATTATTTCCACGCTTGGTTCTCTGTGTGTTTGTAGTCCCATTGATTAGTTCAGAGCTTGTCATTGATGTCCAACCAAACGTCATATCTTCAGAGATAACAGCACAACTTGTGATCAACTGTTCTATAACTAATAATCAAGTTCAATATCTTGATGTTATCAAATCTCTAACTCTTTCTCGTTATAATGAAACTATCAGAGACTTTGATGAACTCATAGCTTTGGATTCCTTGACACAAAATCTAAAACAATTTGTGAGATTTAAATATTCACAAATCAGTTTTGGAAACCTGTATATAACTTTAACTCTACATAATCCGACTCAGTTTGATGCCAGAATATACAGATGCAACGCCACTGGAGCTAATTCCGATGGGACGAATATTTCTTTG…	BGLB000096-PB	BGLB000096
Bg100-PA	Bg100	Y	XP_013079865.1	Angiopoietin-4-like	2-IgSF FREP	14_tig_2094_BGLB000100	-	19	M	114	124	205	LGUN_random_Scaffold2094	40796	56894	+	MAFFLRLALWASLVFWSASELVIDVQPNVILPEITAQLVINCSITNNQVQQIEVIKCLTLSRYNETIKEFDDLFVLNSSTLDLKQLQQFQFSQISFGNLYITLTLNNPSHFDAKVYRCNATGDNADGTSISLFAKMAVEYETSSTAFIEEIRRLKQDKNNCQSSLRSQKSRLQFDGSSEIIRELIEPLTLNCSFKFSNDDNQETSTLQSLFILHETKGVIAYISKGQPVVTAMEEVKSKNVKGEIYQNKLKDSYLQVTWTNLKLSDSGKYFCEAHVQYLEERSEKFNEMLTITVQSPTLNDIVNVIQKLITQVDEDKESIQVSKQNIENIKEDVNTHHQDIKTIRTEKELNKENITSIKEVIDTITQNIMSIRVDTNNTITMLKTDMDTNAGNIEIFRV…	ATGGCCTTCTTTCTACGTCTGGCTCTGTGGGCGTCTTTAGTTTTCTGGTCAGCTTCAGAACTTGTTATTGATGTCCAGCCAAACGTCATTTTACCAGAGATAACAGCACAACTTGTGATCAACTGTTCTATAACCAATAATCAAGTTCAACAGATTGAAGTTATCAAATGTCTAACTCTTTCTCGTTATAATGAAACTATCAAAGAATTTGACGATCTTTTTGTTTTAAATTCTTCAACACTAGATCTCAAACAGCTTCAGCAATTTCAATTTTCACAAATCAGTTTTGGAAATCTGTATATAACTTTAACTCTAAATAATCCATCTCATTTTGATGCTAAAGTCTATAGATGTAATGCCACTGGAGACAATGCAGATGGGACGAGCATTTCTTTGTTT…	BGLB000100-PA	BGLB000100
Bg100-PB	Bg100	N	XP_013079865.1	Angiopoietin-4-like	2-IgSF FREP	14_tig_2094_BGLB000100	-	19	M	114	124	205	LGUN_random_Scaffold2094	40757	57080	+	MAFFLRLALWASLVFWSASELVIDVQPNVILPEITAQLVINCSITNNQVQQIEVIKCLTLSRYNETIKEFDDLFVLNSSTLDLKQLQQFQFSQISFGNLYITLTLNNPSHFDAKVYRCNATGDNADGTSISLFAKMAVEYETSSTAFIEEIRRLKQDKNNCQSSLRSQKSRLQFDGSSEIIRELIEPLTLNCSFKFSNDDNQETSTLQSLFILHETKGVIAYISKGQPVVTAMEEVKSKNVKGEIYQNKLKDSYLQVTWTNLKLSDSGKYFCEAHVQYLEERSEKFNEMLTITVQSPTLNDIVNVIQKLITQVDEDKESIQVSKQNIENIKEDVNTHHQDIKTIRTEKELNKENITSIKEVIDTITQNIMSIRVDTNNTITMLKTDMDTNAGNIEIFRV…	ATGGCCTTCTTTCTACGTCTGGCTCTGTGGGCGTCTTTAGTTTTCTGGTCAGCTTCAGAACTTGTTATTGATGTCCAGCCAAACGTCATTTTACCAGAGATAACAGCACAACTTGTGATCAACTGTTCTATAACCAATAATCAAGTTCAACAGATTGAAGTTATCAAATGTCTAACTCTTTCTCGTTATAATGAAACTATCAAAGAATTTGACGATCTTTTTGTTTTAAATTCTTCAACACTAGATCTCAAACAGCTTCAGCAATTTCAATTTTCACAAATCAGTTTTGGAAATCTGTATATAACTTTAACTCTAAATAATCCATCTCATTTTGATGCTAAAGTCTATAGATGTAATGCCACTGGAGACAATGCAGATGGGACGAGCATTTCTTTGTTT…	BGLB000100-PB	BGLB000100
Bg116-PA	Bg116	N	-	Uncharacterized protein LOC106057350	2-IgSF FREP	1_tig_99_BGLB000116	-	19	M	113	124	204	LG3_random_Scaffold99	17862	29040	+	MALLLHLALWASLVSLSTSELLIDVQPNVISEELTPKLVINCSISNNQVQQIDMIKSLSLARYNENIKEFEVLYYLEAATLNLTQHVQFQRSQIGFGNKYITLTLQEPTQSDARVYRCNVIGDNAKVTNISVVSKKEVRYETISTPLIDEIRRLKKEADKNQCSSTNGEITDNKKKVRSKLSFVGSSEVINEFIEPFTLTCSCQVSNLHPDTNYTVEFMYILHETNGVIATINKGQLVVTAIQDFGNKNVKGELSDTKLQDSYLRVTWKDLKSSDSGKYFCGAHVIDAEGRSERLNEMVTVKVKLPTFDDLVNVIQKLLILVYDDREILQDNEQNIKSIQNDLSTNVLRINKDLDNYKENFIRINTDLDSKQQNIINIKQDLDNQKLNIIRINEDLDSK…	ATGGCTTTATTATTACATCTCGCTCTCTGGGCGTCTCTAGTTTCTTTGTCGACTTCAGAACTTCTAATTGATGTCCAGCCCAATGTTATTTCAGAAGAGCTGACACCAAAACTTGTCATCAACTGTTCTATAAGTAACAATCAAGTACAACAAATTGATATGATCAAATCTCTTTCACTTGCTCGATACAATGAAAACATTAAAGAGTTTGAGGTGCTCTACTATTTAGAAGCCGCAACTTTAAATCTCACACAACATGTGCAATTTCAACGTTCTCAAATTGGTTTTGGAAATAAGTATATAACTTTAACCCTTCAAGAGCCGACTCAGTCTGATGCTAGGGTATACAGATGTAATGTTATTGGAGACAATGCTAAGGTAACGAATATTTCAGTGGTC…	BGLB000116-PA	BGLB000116
Bg116-PB	Bg116	Y	XP_013069968.1	Uncharacterized protein LOC106057350	2-IgSF FREP	1_tig_99_BGLB000116	extntion with part of C-terminal FBG to 1_tig_99_BGLB000116	19	M	113	124	256	LG3_random_Scaffold99	17852	29206	+	MALLLHLALWASLVSLSTSELLIDVQPNVISEELTPKLVINCSISNNQVQQIDMIKSLSLARYNENIKEFEVLYYLEAATLNLTQHVQFQRSQIGFGNKYITLTLQEPTQSDARVYRCNVIGDNAKVTNISVVSKKEVRYETISTPLIDEIRRLKKEADKNQCSSTNGEITDNKKKVRSKLSFVGSSEVINEFIEPFTLTCSCQVSNLHPDTNYTVEFMYILHETNGVIATINKGQLVVTAIQDFGNKNVKGELSDTKLQDSYLRVTWKDLKSSDSGKYFCGAHVIDAEGRSERLNEMVTVKVKLPTFDDLVNVIQKLLILVYDDREILQDNEQNIKSIQNDLSTNVLRINKDLDNYKENFIRINTDLDSKQQNIINIKQDLDNQKLNIIRINEDLDSK…	ATGGCTTTATTATTACATCTCGCTCTCTGGGCGTCTCTAGTTTCTTTGTCGACTTCAGAACTTCTAATTGATGTCCAGCCCAATGTTATTTCAGAAGAGCTGACACCAAAACTTGTCATCAACTGTTCTATAAGTAACAATCAAGTACAACAAATTGATATGATCAAATCTCTTTCACTTGCTCGATACAATGAAAACATTAAAGAGTTTGAGGTGCTCTACTATTTAGAAGCCGCAACTTTAAATCTCACACAACATGTGCAATTTCAACGTTCTCAAATTGGTTTTGGAAATAAGTATATAACTTTAACCCTTCAAGAGCCGACTCAGTCTGATGCTAGGGTATACAGATGTAATGTTATTGGAGACAATGCTAAGGTAACGAATATTTCAGTGGTC…	BGLB000116-PB	BGLB000116
Bg131-PA	Bg131	Y	-	-	partial 2-IgSF FREP	z_tig_6870_frameshifts	-	-	M	114	122	202	LGUN_random_Scaffold6870	6587	15393	+	MCFYSSDVELVIDVQPSVISPEITAQLVINCSITNNQAQHIKVIKSLTLSRYNETIREFEDLFVLNTLTLILNQQTKLKVSQIRYGNSHITLTLHNPSKFDAKIYKCNATGDNAEGTNISLFAKKAVEYETNTTALIEEIRRYKKNENFQCSLKKDEHSEVNQRSRLHFYGSSEIITELIEPLTITCLYKTLNQGEKETSALQSLYILHETNGVIAYINKQQPAITTIQESNFKNVEGEIFDNESKDSYLQVTWNNLKHSESGNYFCEAHINRSDGRFEKINEMLTIIVRGSTLHDLVKVIQKLQRQAEVDQESLRDNTQKLKTIKEDLDINIHNIINVKKDLNDKHENIIRINENLDTKQQDITCLKDNMNSTKQDIISLKDNMNSTKQDIVSLKDNM…	ATGTGTTTCTACTCTTCAGACGTAGAACTTGTGATTGATGTCCAGCCCAGCGTTATATCACCAGAGATAACTGCACAACTTGTGATAAACTGTTCAATAACCAACAACCAAGCTCAACATATTAAAGTTATCAAATCTCTAACTCTTTCTCGTTATAATGAAACTATCAGAGAGTTTGAAGATCTCTTTGTATTAAACACGTTGACACTGATTCTTAATCAACAAACAAAGCTAAAAGTTTCACAAATCAGATACGGAAACTCGCATATAACCTTAACTTTACATAATCCATCAAAGTTTGACGCTAAAATATATAAATGTAATGCCACTGGAGACAATGCAGAAGGGACGAATATTTCTTTGTTTGCTAAGAAGGCAGTAGAATATGAAACAAACACG…	BGLB000131-PA	BGLB000131
Bg133-PA	Bg133	Y	XP_013088362.1	Angiopoietin-2-like	2-IgSF FREP	22_tig_4104_BGLB000133	-	19	M	114	124	205	LGUN_random_Scaffold4104	4421	17121	-	MAFLLSLLLGVYLAPLALSDLIINVQPEVISPVFTSQLVINCSVTNNQVPNIDVIKSVSLSRYNETIKDFYVLLSLDTQTFNLQQFVQFRHAQVSFGNLFLSLTVYNPVQSDAQAYRCNVDGDNSVQKNVSMKAKKEVRYEPNVTALIEKITRLMISEDIEKCSLKNVELSGYNNKISKLNFLGSSEIVKELIEPLTVKCSFLASNASPYKDSVLQFMYILHETNGVIATISRDQPVTKSGQNLSSNTIQGELYHNLSKDSYLQVTWQNVKLSDSGKYFCGAHVNYVLGQKDRFQEQLVISVQRPTFDDLVKVVHDLQREVGEEKQRREISERNIINIHEQNIENVKQDLKINQQNIKSVKEDVKINQQNIENVKEDVKINQQNLKNVKEDLKINKDNI…	ATGGCTTTCCTACTGAGTCTTCTTCTTGGCGTTTATTTAGCTCCATTAGCTCTTTCAGATCTTATCATTAATGTCCAGCCAGAGGTCATATCGCCAGTGTTCACGTCGCAACTTGTGATCAACTGTTCTGTAACTAACAACCAAGTTCCAAACATTGATGTCATCAAATCTGTATCACTGTCACGTTATAACGAAACGATCAAAGACTTTTATGTTCTTCTGTCACTAGACACTCAAACTTTCAATCTCCAACAATTTGTTCAGTTCAGACATGCGCAAGTCAGTTTTGGAAATCTGTTCCTGTCCTTGACTGTCTACAATCCTGTTCAGTCTGACGCTCAAGCTTACAGATGTAACGTTGATGGAGATAACTCTGTTCAGAAAAATGTTTCCATGAAA…	BGLB000133-PA	BGLB000133
Bg133-PB	Bg133	N	XP_013088362.1	Angiopoietin-2-like	2-IgSF FREP	22_tig_4104_BGLB000133	-	19	M	114	124	205	LGUN_random_Scaffold4104	4336	17149	-	MAFLLSLLLGVYLAPLALSDLIINVQPEVISPVFTSQLVINCSVTNNQVPNIDVIKSVSLSRYNETIKDFYVLLSLDTQTFNLQQFVQFRHAQVSFGNLFLSLTVYNPVQSDAQAYRCNVDGDNSVQKNVSMKAKKEVRYEPNVTALIEKITRLMISEDIEKCSLKNVELSGYNNKISKLNFLGSSEIVKELIEPLTVKCSFLASNASPYKDSVLQFMYILHETNGVIATISRDQPVTKSGQNLSSNTIQGELYHNLSKDSYLQVTWQNVKLSDSGKYFCGAHVNYVLGQKDRFQEQLVISVQRPTFDDLVKVVHDLQREVGEEKQRREISERNIINIHEQNIENVKQDLKINQQNIKSVKEDVKINQQNIENVKEDVKINQQNLKNVKEDLKINKDNI…	ATGGCTTTCCTACTGAGTCTTCTTCTTGGCGTTTATTTAGCTCCATTAGCTCTTTCAGATCTTATCATTAATGTCCAGCCAGAGGTCATATCGCCAGTGTTCACGTCGCAACTTGTGATCAACTGTTCTGTAACTAACAACCAAGTTCCAAACATTGATGTCATCAAATCTGTATCACTGTCACGTTATAACGAAACGATCAAAGACTTTTATGTTCTTCTGTCACTAGACACTCAAACTTTCAATCTCCAACAATTTGTTCAGTTCAGACATGCGCAAGTCAGTTTTGGAAATCTGTTCCTGTCCTTGACTGTCTACAATCCTGTTCAGTCTGACGCTCAAGCTTACAGATGTAACGTTGATGGAGATAACTCTGTTCAGAAAAATGTTTCCATGAAA…	BGLB000133-PB	BGLB000133
Bg140-PA	Bg140	Y	XP_013072470.1	Fibroleukin-like	2-IgSF FREP	FREP13.1	-	19	M	115	120	200	LGUN_random_Scaffold1199	5757	17564	+	MATFLYVILVVALVTLSTSELVIDVQPNVISPEITAQLVINCSITNNQVQNIDVIKSLTLSRYNETIRDFEVMIALDLLTLNLKQLVQFKYSLISLSGNVFISLTILHPTKSDAKVYRCSVNGDNSNERNISLFAKKAVEYETNSTALIEEIQRCKKVESKCQCSLENNDSSSNYKRSRVHFSGSSEIIKERIETVTLNCTYQALKHQRNETSLQSLYILHEANGVIANINKGQPVVQGSKLKNAEGEIFDNESKDSYLQVTLSNLKFSDSGKYFCEANVKHSDGRAERLSEMLILTVVSPTVDDLVKVVEKLLGQVDGDTKHIQENNQSIKNIKEELKIKEQNIISITADLNSTQQIISIIKEDITQNQQNISSMKEDLIINQENLKNVKEDFNIQQR…	ATGGCCACATTTCTATATGTCATCCTCGTTGTGGCTTTAGTTACTTTGTCGACTTCAGAGCTTGTAATTGATGTCCAACCAAACGTCATATCTCCAGAGATAACTGCACAACTTGTGATCAACTGTTCTATAACCAACAACCAAGTTCAGAATATTGATGTTATCAAATCTCTAACTCTTTCTCGTTATAATGAAACTATCAGAGACTTTGAAGTTATGATAGCCCTTGATTTATTGACACTAAATCTAAAACAACTTGTGCAATTTAAATATTCACTTATCAGCTTATCAGGCAATGTGTTTATCTCTTTAACTATTCTTCATCCCACAAAGTCTGATGCTAAGGTCTACAGATGTAGTGTCAATGGAGACAATTCTAATGAAAGAAATATTTCTTTG…	BGLB000140-PA	BGLB000140
Bg140-PB	Bg140	N	XP_013072470.1	Fibroleukin-like	2-IgSF FREP	FREP13.1	-	19	M	115	120	200	LGUN_random_Scaffold1199	5741	17729	+	MATFLYVILVVALVTLSTSELVIDVQPNVISPEITAQLVINCSITNNQVQNIDVIKSLTLSRYNETIRDFEVMIALDLLTLNLKQLVQFKYSLISLSGNVFISLTILHPTKSDAKVYRCSVNGDNSNERNISLFAKKAVEYETNSTALIEEIQRCKKVESKCQCSLENNDSSSNYKRSRVHFSGSSEIIKERIETVTLNCTYQALKHQRNETSLQSLYILHEANGVIANINKGQPVVQGSKLKNAEGEIFDNESKDSYLQVTLSNLKFSDSGKYFCEANVKHSDGRAERLSEMLILTVVSPTVDDLVKVVEKLLGQVDGDTKHIQENNQSIKNIKEELKIKEQNIISITADLNSTQQIISIIKEDITQNQQNISSMKEDLIINQENLKNVKEDFNIQQR…	ATGGCCACATTTCTATATGTCATCCTCGTTGTGGCTTTAGTTACTTTGTCGACTTCAGAGCTTGTAATTGATGTCCAACCAAACGTCATATCTCCAGAGATAACTGCACAACTTGTGATCAACTGTTCTATAACCAACAACCAAGTTCAGAATATTGATGTTATCAAATCTCTAACTCTTTCTCGTTATAATGAAACTATCAGAGACTTTGAAGTTATGATAGCCCTTGATTTATTGACACTAAATCTAAAACAACTTGTGCAATTTAAATATTCACTTATCAGCTTATCAGGCAATGTGTTTATCTCTTTAACTATTCTTCATCCCACAAAGTCTGATGCTAAGGTCTACAGATGTAGTGTCAATGGAGACAATTCTAATGAAAGAAATATTTCTTTG…	BGLB000140-PB	BGLB000140
Bg141-PA	Bg141	Y	XP_013080276.1	Fibrinogen-like protein A	1-IgSF FREP	FREPA	extention with a SP to FREPA	20	M	-	120	213	LGUN_random_Scaffold2162	3782	9354	-	MDFLKKAVIFLLTACFYVSAEKVTAEIAALPQKIRIGLTTDFSIRCLAIPNQHDTGLSKILTLSIKKVQNDVPVTLAVVTPLSAANVMPEARAAKAHGALDHSTNYLNISWKNPESDLAGEYICEGIGVEASGKNIAFSDSIFVSYEYASTEEYVSTLFQLHKELDQSQAKLKAAYTAGNKTQSELVETQTRLSRRQLPDDCIPVVSNATGCDDPKLTVGYHILEIVPKDGLGPIKVLCHVRIQGEGWIVFQKRFDGSVDFYRNFRDYEVGFGTVSPTTEYWLGLENLRRLLVDNGDENGLRVDMTERGTAFNFTRIYPIFRVGPGDGYTLIADGYSDGGKGLSENSGAKFSTYDNDHSLGCPSSLRLAGWWFHEGCGFVNLNGLWGLASGEASMFWYE…	ATGGATTTCTTGAAGAAAGCAGTCATCTTTTTGCTCACAGCTTGCTTCTACGTCTCAGCTGAAAAAGTCACAGCCGAGATTGCTGCACTCCCACAGAAGATTCGTATTGGTTTAACCACGGACTTTAGTATTCGATGTCTGGCCATTCCCAACCAACATGACACAGGTTTATCCAAAATCTTAACTCTCTCCATCAAGAAAGTTCAAAATGACGTCCCTGTTACACTGGCGGTGGTAACCCCACTCTCAGCTGCCAATGTTATGCCCGAGGCTAGAGCCGCAAAGGCCCATGGTGCCTTGGACCATTCTACAAACTACTTGAATATCTCTTGGAAGAACCCCGAGTCAGACCTTGCAGGCGAATACATCTGCGAAGGAATCGGAGTTGAAGCCTCCGGG…	BGLB000141-PA	BGLB000141
Bg141-PB	Bg141	N	XP_013080276.1	Fibrinogen-like protein A	1-IgSF FREP	FREPA	extention with a SP to FREPA	20	M	-	120	213	LGUN_random_Scaffold2162	3670	9418	-	MDFLKKAVIFLLTACFYVSAEKVTAEIAALPQKIRIGLTTDFSIRCLAIPNQHDTGLSKILTLSIKKVQNDVPVTLAVVTPLSAANVMPEARAAKAHGALDHSTNYLNISWKNPESDLAGEYICEGIGVEASGKNIAFSDSIFVSYEYASTEEYVSTLFQLHKELDQSQAKLKAAYTAGNKTQSELVETQTRLSRRQLPDDCIPVVSNATGCDDPKLTVGYHILEIVPKDGLGPIKVLCHVRIQGEGWIVFQKRFDGSVDFYRNFRDYEVGFGTVSPTTEYWLGLENLRRLLVDNGDENGLRVDMTERGTAFNFTRIYPIFRVGPGDGYTLIADGYSDGGKGLSENSGAKFSTYDNDHSLGCPSSLRLAGWWFHEGCGFVNLNGLWGLASGEASMFWYE…	ATGGATTTCTTGAAGAAAGCAGTCATCTTTTTGCTCACAGCTTGCTTCTACGTCTCAGCTGAAAAAGTCACAGCCGAGATTGCTGCACTCCCACAGAAGATTCGTATTGGTTTAACCACGGACTTTAGTATTCGATGTCTGGCCATTCCCAACCAACATGACACAGGTTTATCCAAAATCTTAACTCTCTCCATCAAGAAAGTTCAAAATGACGTCCCTGTTACACTGGCGGTGGTAACCCCACTCTCAGCTGCCAATGTTATGCCCGAGGCTAGAGCCGCAAAGGCCCATGGTGCCTTGGACCATTCTACAAACTACTTGAATATCTCTTGGAAGAACCCCGAGTCAGACCTTGCAGGCGAATACATCTGCGAAGGAATCGGAGTTGAAGCCTCCGGG…	BGLB000141-PB	BGLB000141
Bg152-PA	Bg152	N	-	Fibrinogen C domain-containing protein 1-like	1-IgSF FREP	FREP4	-	19	M	-	119	203	LG3_random_Scaffold99	43789	50383	+	MKNFLLCLSLVSLVSATLGSRLSFNANVEKINEVIQPLMLTCSFEVSRNDSWQNTKVQLMYIMHETKGFVATITKDQNITGNADMTFSEGQGTLNNEIDNTSFLQVTWKNASNELSGKYICVVHATNAEGKVEFLSASLKVQVQKLEIADLAQYVVDLTARVKESDDKIQNYTRNVTSIKEELNALKENHLAALRSLDIIKKVNKNLQLSCECLAKPTSCRDVISTEDRVVVTLASGLEVMCDTTTDGGGWTIFQRRFNGSIDFYRGWKEYRDGFGDYNIGEFYLGNENIFNLTSSRKYELRFDLEYENKKYFAHYSDFQLLDENNKYKLIIGSYSGTAGNSMKRHVNKFFTTFDKDNDESPNENCAIIRRGAWWYQNCADVNLNGNWGRGEPDGAFWD…	ATGAAGAATTTTCTTCTTTGCTTGAGTCTTGTGTCTCTAGTATCTGCAACTCTAGGATCTAGATTGTCTTTTAATGCAAATGTGGAAAAAATCAATGAAGTTATTCAGCCTTTGATGTTGACCTGTTCTTTCGAGGTTTCAAGAAATGATTCTTGGCAAAACACCAAAGTTCAACTCATGTACATTATGCATGAAACAAAAGGGTTTGTCGCAACCATTACTAAAGATCAAAATATAACAGGCAATGCCGACATGACTTTTTCAGAAGGTCAAGGCACACTGAATAATGAAATTGACAATACTTCGTTTCTTCAAGTCACATGGAAAAATGCGAGTAACGAGCTGTCAGGCAAATACATATGTGTGGTTCATGCTACGAATGCCGAAGGAAAAGTTGAG…	BGLB000152-PA	BGLB000152
Bg152-PB	Bg152	Y	XP_013069973.1	Fibrinogen C domain-containing protein 1-like	1-IgSF FREP	FREP4	-	18	M	-	119	203	LG3_random_Scaffold99	43778	50766	+	MKMKNFLLCLSLVSLVSATLGSRLSFNANVEKINEVIQPLMLTCSFEVSRNDSWQNTKVQLMYIMHETKGFVATITKDQNITGNADMTFSEGQGTLNNEIDNTSFLQVTWKNASNELSGKYICVVHATNAEGKVEFLSASLKVQVQKLEIADLAQYVVDLTARVKESDDKIQNYTRNVTSIKEELNALKENHLAALRSLDIIKKVNKNLQLSCECLAKPTSCRDVISTEDRVVVTLASGLEVMCDTTTDGGGWTIFQRRFNGSIDFYRGWKEYRDGFGDYNIGEFYLGNENIFNLTSSRKYELRFDLEYENKKYFAHYSDFQLLDENNKYKLIIGSYSGTAGNSMKRHVNKFFTTFDKDNDESPNENCAIIRRGAWWYQNCADVNLNGNWGRGEPDGAF…	ATGAAAATGAAGAATTTTCTTCTTTGCTTGAGTCTTGTGTCTCTAGTATCTGCAACTCTAGGATCTAGATTGTCTTTTAATGCAAATGTGGAAAAAATCAATGAAGTTATTCAGCCTTTGATGTTGACCTGTTCTTTCGAGGTTTCAAGAAATGATTCTTGGCAAAACACCAAAGTTCAACTCATGTACATTATGCATGAAACAAAAGGGTTTGTCGCAACCATTACTAAAGATCAAAATATAACAGGCAATGCCGACATGACTTTTTCAGAAGGTCAAGGCACACTGAATAATGAAATTGACAATACTTCGTTTCTTCAAGTCACATGGAAAAATGCGAGTAACGAGCTGTCAGGCAAATACATATGTGTGGTTCATGCTACGAATGCCGAAGGAAAA…	BGLB000152-PB	BGLB000152
Bg179-PA	Bg179	Y	-	Fibrinogen beta chain-like	1-IgSF FREP	FREP1	extention with a SP, PAN/Apple domain and IgSF1 to FREP1	17	M	113	-	205	LG4_random_Scaffold480	77033	97936	-	MNQLCLVLFLCIEITIGQKTCLYKGKMKKNINTNIPETSSITTKTEDECVSKCLADSKCRLSRYDVSQRLCQLASEEVLNKTYFEFGVNVFIKECTEHQTKITTTATSTSTSETTTMSTSTRIEAKTTTATEPTAVDATSPVTTTEPTTTTTMNTYSSLPPNTKATQDTPTSTNVVNMATTNPPTKPNLDNTSSKTIKVRYLRLAVTPSAIELGKTEALLIFCSLPESSSTPFQNLVSLKLSHSIDKDVYPFKDLASINVADGRVNAHNNEGSGGGVISNTDEPFLSFLFPFPYFHMAGDYRCLAQGNTSDNQPLTLTAIGKVFIEYNSLVSISKTLRSLRLEQIQNENKTRQQDAIGTKQEDVGGYNVITNRQPVSCRDVNSTEDRMVVTLASGLKVM…	ATGAACCAACTCTGCCTTGTTTTATTTCTGTGCATCGAAATCACAATAGGACAAAAGACATGCCTTTATAAAGGAAAGATGAAGAAGAACATTAACACGAACATACCAGAAACAAGTTCGATAACTACAAAGACCGAAGACGAGTGTGTGAGTAAATGTCTAGCAGACTCAAAATGTCGACTTTCCAGATACGACGTTTCTCAGAGACTGTGTCAGTTGGCCTCGGAGGAAGTACTCAATAAAACATATTTTGAGTTTGGCGTCAATGTGTTCATCAAAGAGTGTACAGAGCACCAAACTAAAATTACTACCACAGCAACTTCTACGTCAACATCGGAAACAACCACAATGAGTACATCCACCAGGATTGAAGCGAAAACCACAACAGCTACAGAGCCG…	BGLB000179-PA	BGLB000179
Bg179-PB	Bg179	N	XP_013080219.1	Fibrinogen beta chain-like	partial 1-IgSF FREP	FREP1	-	-	M	113	-	205	LG4_random_Scaffold480	76891	90978	-	MKKNINTNIPETSSITTKTEDECVSKCLADSKCRLSRYDVSQRLCQLASEEVLNKTYFEFGVNVFIKECTEHQTKITTTATSTSTSETTTMSTSTRIEAKTTTATEPTAVDATSPVTTTEPTTTTTMNTYSSLPPNTKATQDTPTSTNVVNMATTNPPTKPNLDNTSSKTIKVRYLRLAVTPSAIELGKTEALLIFCSLPESSSTPFQNLVSLKLSHSIDKDVYPFKDLASINVADGRVNAHNNEGSGGGVISNTDEPFLSFLFPFPYFHMAGDYRCLAQGNTSDNQPLTLTAIGKVFIEYNSLVSISKTLRSLRLEQIQNENKTRQQDAIGTKQEDVGGYNVITNRQPVSCRDVNSTEDRMVVTLASGLKVMCDTKTDGGGWIIFQRRINGKVDFYRG…	ATGAAGAAGAACATTAACACGAACATACCAGAAACAAGTTCGATAACTACAAAGACCGAAGACGAGTGTGTGAGTAAATGTCTAGCAGACTCAAAATGTCGACTTTCCAGATACGACGTTTCTCAGAGACTGTGTCAGTTGGCCTCGGAGGAAGTACTCAATAAAACATATTTTGAGTTTGGCGTCAATGTGTTCATCAAAGAGTGTACAGAGCACCAAACTAAAATTACTACCACAGCAACTTCTACGTCAACATCGGAAACAACCACAATGAGTACATCCACCAGGATTGAAGCGAAAACCACAACAGCTACAGAGCCGACTGCAGTAGACGCTACATCTCCTGTAACAACGACAGAACCAACAACTACTACGACCATGAACACTTATTCATCACTA…	BGLB000179-PB	BGLB000179
Bg204-PB	Bg204	Y	XP_013070006.1	Tenascin-R-like	2-IgSF FREP	FREP3.2	-	20	M	114	124	205	LG3_random_Scaffold2841	15811	26123	-	MERLFLLLVLCVFVVSLAGSELVIDVQPNVISPEITPQLVINCSITNNKVQQLDLIKSLTLSRYNETIRDFDELIALDSLTLNLKQFVRFKYSQISFGNRYITLILHNPTQFDARIYKCNATGDNSEGANISLFAKKGVEYETNSTALIEEIRRIKKDENYCSFKKDDLSDSKQRSRVYFSGSSDIIKERIEPLTLKCTFQVLKTDQNEISRLQSLYILHETKGVIAYVNKDQPVVTSLQGSHIQDVEGEIYDNAIKDSYLQVTWSNLKHTESGKYFCEAHNQYSEGRIDKTSNMLTITVERPTFDDLVEAMHKLFTQVDGAKESLKAINQNIKNINKDLDFKEQNITSIKEEVIRNQNNIQILSEDSNIKEQNMTSIREDLSTKQQTFLNIKEDVILN…	ATGGAGAGATTATTTCTACTCTTGGTTCTCTGTGTGTTTGTAGTCTCATTGGCTGGTTCAGAACTTGTCATTGATGTCCAACCAAACGTCATATCGCCAGAGATAACACCTCAACTTGTGATTAACTGTTCTATAACCAATAACAAAGTCCAACAACTAGACCTGATCAAATCTCTAACTCTTTCTCGTTATAATGAAACTATCAGAGACTTTGATGAACTCATAGCTTTGGATTCCTTGACACTAAATCTAAAACAATTTGTGAGATTTAAATATTCACAAATCAGTTTTGGAAATCGGTATATAACTTTAATCCTACATAATCCAACTCAGTTTGATGCCAGAATATACAAATGTAATGCTACTGGAGACAATTCAGAAGGCGCCAATATTTCTTTG…	BGLB000204-PB	BGLB000204
Bg4529-PB	Bg4529	Y	XP_013072468.1	Uncharacterized protein LOC106059401	2-IgSF FREP	FREP7-like	-	20	M	114	120	200	LGUN_random_Scaffold1199	30229	44198	+	MTNLLLRLVFFQSILPLITSELVINVQPDIISAEITAQLVINCSVTNNQVQHMEVIRSLTLSRYNQTLXDFKDITALDLLTLNLKQLVKFKHSQISFGNVFISLTLLYPTQFDSNVYRCSVKGGDSNNKDMSLFSKKTVEYETNSTALIEEIRRYKIDENKCLCSLTSNDRTSTNKRLRVHFSGNSEIIKESVEPLTLNCTFQVLNQDQNETSSLQSLYILHETNGVIANINKGQPVLKGSHLKDAQGNIFDSGLKDSYLQVTWSNVKLSDSGKYFCEANVKHSDGRAERLSEMLILTVVSPTVDDLVKVIEKLLGQVDEDTKHIQENKQNIKNIKEELKTKEQNILSNTADLNSTQQTIRSMKEDIAINQQNISSIKTDVAVNEENLINLQKDFNIQQ…	ATGACGAACTTATTACTTCGTCTGGTTTTCTTCCAATCTATATTGCCATTGATAACGTCAGAACTTGTCATAAATGTCCAACCAGACATCATTTCAGCGGAGATAACTGCACAACTTGTGATCAACTGTTCTGTAACCAACAACCAAGTTCAACATATGGAAGTTATCAGATCTCTAACACTGTCTCGTTACAATCAAACACTTTGAGACTTTAAAGATATAACAGCTCTGGATTTATTGACGCTAAATCTAAAACAACTCGTGAAGTTTAAACATTCACAGATCAGCTTTGGAAATGTGTTTATCTCTTTAACTCTTCTGTACCCCACACAGTTCGATTCTAATGTCTACAGATGTAGTGTCAAGGGAGGTGATTCTAATAACAAAGATATGTCTTTG…	BGLB004529-PB	BGLB004529
Bg4530-PB	Bg4530	Y	XP_013072469.1	Fibrinogen C domain-containing protein 1-B-like	2-IgSF FREP	FREPJ2-like	extention with a SP to FREPJ2	19	M	114	179	200	LGUN_random_Scaffold1199	56996	66891	+	MAHMVHLTLCVVLVSLSSSELIIDVRPDIISLEITPQLVINCSITNNKVQHLDVMNSLTLSRYDKTIRDFIALITLDSSTLNLKQLTKFSNSQVSFGNLYLALTLHYPTQFDAKVYRCSVNGNNANGTDVSLSAKKGVEYETNSTALIEEIRRLKKDEDTYKCSFKKTDRPGSRVHFFASSEIIKERIEPLTLNCSFQVSYLFISFHNVFNNMSTPEAYETVEHILYEYRMLRNTIEDTTSFETERTGAWLGLTLYGDKRTLQNTGRDLVETNGVIATINKGQPVLTTIHGGHSNSRNAKGEIFDNELKDSYLQVTLSNLQFSESGKYFCEAHVKRSQGGVERLNKMLAISVLSPTFEDLVKVIEKVLRKSDEDNIRIRENGQTLRNIQEDSDTKEKNI…	ATGGCTCATATGGTACATCTTACTCTGTGTGTGGTGCTGGTCTCTCTGTCCAGTTCAGAACTGATCATCGATGTCCGACCAGATATTATATCATTAGAGATAACACCCCAACTTGTGATCAACTGTTCTATCACTAACAACAAAGTTCAACATCTTGATGTGATGAACTCTCTAACACTTTCTCGTTATGATAAAACTATCAGAGACTTTATCGCTCTTATTACTCTAGATTCTTCCACACTTAATTTAAAACAGCTTACGAAATTTTCAAATTCACAAGTCAGTTTTGGAAATTTGTATTTAGCTTTAACGTTGCATTACCCAACTCAGTTTGATGCCAAAGTTTACAGATGTAGCGTCAACGGAAACAATGCCAATGGGACAGATGTTTCTTTGTCC…	BGLB004530-PB	BGLB004530
Bg5224-PA	Bg5224	N	-	Uncharacterized protein LOC106061038	partial 2-IgSF FREP	FREPJ5	partial FBG (89 aa)	18	M	113	124	89	LGUN_random_Scaffold1434	66426	76810	-	MENLRLLFCALLFSVTSSELTIDIQPHGISLELTPKLVINCSITNKQVQHLQVIKSLTLSRYQESLKEFEILLSLEAKTRNLTQLVQLQRSQINVGDFYLALTLHNPSKFDARVYRCKAEGDTPQGTNSSSVVKTEVHYTINSTALVEEIRRLKEDENKDKCFPKKEEITGYYQRSRLHFVASSRIVTELLDPLTLKCFFQVSNLDSVHNFTVQFLYILHETKGVVATMSKNQPVLTTINENNFKNVKGELFENELNDSYIEVTWSHLKSSESGKYFCGAHVTDSKGTSERLNEMLTITVTGPTLEDLVKVLQKLLAQKDEDKKIEKENIKRIDDLETKQLNIISIKDDIDSYIQNMNKIKDELNSQKQSISSIRDDLRNNTQHMNSITDDLNVNGQNL…	ATGGAGAATCTTCGTCTTTTGTTCTGTGCGTTGTTATTTTCAGTTACTAGTTCTGAACTTACAATTGATATCCAGCCTCATGGTATATCTTTAGAGCTGACACCAAAACTTGTGATCAACTGTTCAATTACTAACAAGCAAGTTCAACATCTTCAAGTGATCAAATCTCTAACTCTTTCTCGCTATCAAGAAAGTCTCAAAGAATTCGAAATTCTTCTTTCCTTAGAAGCCAAAACACGCAATCTCACCCAACTTGTTCAACTTCAACGTTCTCAGATCAATGTCGGTGATTTTTATTTAGCTTTAACACTACACAATCCAAGTAAGTTTGATGCAAGAGTCTACAGATGTAAAGCTGAAGGAGATACTCCCCAGGGAACCAACAGTTCAAGTGTAGTA…	BGLB005224-PA	BGLB005224
Bg5224-PB	Bg5224	Y	XP_013074550.1	Uncharacterized protein LOC106061038	2-IgSF FREP	FREPJ5	extention with part of the C-terminal FBG domain to FREPJ5.	18	M	113	124	205	LGUN_random_Scaffold1434	66233	76973	-	MENLRLLFCALLFSVTSSELTIDIQPHGISLELTPKLVINCSITNKQVQHLQVIKSLTLSRYQESLKEFEILLSLEAKTRNLTQLVQLQRSQINVGDFYLALTLHNPSKFDARVYRCKAEGDTPQGTNSSSVVKTEVHYTINSTALVEEIRRLKEDENKDKCFPKKEEITGYYQRSRLHFVASSRIVTELLDPLTLKCFFQVSNLDSVHNFTVQFLYILHETKGVVATMSKNQPVLTTINENNFKNVKGELFENELNDSYIEVTWSHLKSSESGKYFCGAHVTDSKGTSERLNEMLTITVTGPTLEDLVKVLQKLLAQKDEDKKIEKENIKRIDDLETKQLNIISIKDDIDSYIQNMNKIKDELNSQKQSISSIRDDLRNNTQHMNSITDDLNVNGQNL…	ATGGAGAATCTTCGTCTTTTGTTCTGTGCGTTGTTATTTTCAGTTACTAGTTCTGAACTTACAATTGATATCCAGCCTCATGGTATATCTTTAGAGCTGACACCAAAACTTGTGATCAACTGTTCAATTACTAACAAGCAAGTTCAACATCTTCAAGTGATCAAATCTCTAACTCTTTCTCGCTATCAAGAAAGTCTCAAAGAATTCGAAATTCTTCTTTCCTTAGAAGCCAAAACACGCAATCTCACCCAACTTGTTCAACTTCAACGTTCTCAGATCAATGTCGGTGATTTTTATTTAGCTTTAACACTACACAATCCAAGTAAGTTTGATGCAAGAGTCTACAGATGTAAAGCTGAAGGAGATACTCCCCAGGGAACCAACAGTTCAAGTGTAGTA…	BGLB005224-PB	BGLB005224
Bg6034-PB	Bg6034	Y	XP_013076679.1	Uncharacterized protein LOC106062908	partial 2-IgSF FREP	FREP12.1-as2-like	a disrupted FREP structure with a partial FBG domain inserted into IgSF2 domain	-	M	114	28_83	42	LGUN_random_Scaffold1682	18356	29818	-	MAPAATFDEYNLIFFSELVIDVQPNVISAEITAQLVINCSITNNQVQHLDVIRSLTLSRYNETLKEFFDLLTLEAKTLNLSQLVQLHHAQISFGNLSISLTLHNPTQFDAKVYKCKVDGDKTNAANSSIVAKKEVEYRTNTTALIEEIRRLKVVEKNDQCTLKNEELTASHYRTKVHFVGSSNVIKELIEPLTLTCSLQQFNRNLVVTSTALKTAIFTFDRDNDVSSGYNCAERSSGAWWYIGCFESNLNGQWEKTNVVVAAINKDQPVVTTKQESNFNMAKGELSDTKTKASFIEVSWSYLKSSESGKYFCGAHVMGPDGRSERLNEMLAITVLNPTLDDVVKVIPKLFSEADTEKKNILENKRKIYTIQEDIYSKQQNIISIKDGLDSNRQNINTIK…	ATGGCCCCAGCTGCGACTTTTGATGAGTACAATTTAATTTTTTTTTCAGAACTTGTCATTGATGTCCAACCAAACGTCATATCAGCGGAGATAACTGCACAACTTGTGATCAACTGTTCTATAACCAACAACCAAGTTCAACATCTGGATGTTATCAGATCTCTAACTCTTTCTCGTTATAATGAAACTCTGAAAGAGTTTTTTGATCTTCTAACTTTAGAAGCTAAAACTTTAAATCTCTCACAGCTAGTTCAACTACATCATGCACAAATCAGTTTTGGAAATCTGTCTATTAGTTTAACTTTACACAATCCAACTCAGTTTGATGCCAAAGTTTACAAATGTAAGGTTGATGGAGATAAAACAAATGCAGCCAACTCATCTATAGTGGCTAAGAAA…	BGLB006034-PB	BGLB006034
Bg7076-PB	Bg7076	Y	XP_013079864.1	Angiopoietin-related protein 2-like	2-IgSF FREP	4_tig_565_BGLB000073-like	extention with a SP to 4_tig_565_BGLB000073	19	M	114	120	182	LGUN_random_Scaffold2094	1233	12878	-	MTLLQHFVLFVSLILFSTSELVIDVQPNVISAEITAQLVINCSITNNQVQHLDVIRSLTLSRYNETLKEFFDLITLEAKTLNLSQLVQLHHAQISFGNLSISLTLHNPTQFDAKVYRCKVEGDKTNAENSSIVAKKEVEYRTNMTALIEEIRRLKIVEKNDQCILEKKDLTASQQITKLHFVGSSKVIKELIEPLTLKCSLQDLDRNSTVQFMYILHETNSVIATINKDQPVVTTKQESNFNTAKGVLSDTKTKASFIEVSWSYLKSSESGKYFCGAHVMGPDGRSERLNEVLTIIVLNPTFDDLVKVIPKLLRQADKEKENILENKQNIYHIKVDIKSKQENILSIKDELDTNSQNIKSITDDLNANKQSTLSYIDELNSLRQTVNNIQGDISICKES…	ATGACTCTGCTTCAACACTTTGTTCTATTTGTCTCTTTAATTTTATTTTCCACCTCAGAACTTGTCATTGATGTCCAACCAAACGTCATATCAGCGGAGATAACTGCACAACTTGTGATCAACTGTTCTATAACCAACAACCAAGTTCAACATCTGGATGTTATCAGATCTCTAACACTTTCTCGTTATAATGAAACTTTGAAAGAGTTTTTTGATCTTATAACTTTAGAAGCTAAAACTTTAAATCTCTCACAGTTAGTTCAACTACATCATGCACAAATCAGTTTTGGAAATCTGTCTATTAGTTTAACTTTACACAATCCAACTCAGTTTGATGCCAAAGTTTACAGATGTAAGGTTGAGGGAGATAAAACAAATGCAGAAAACTCATCTATAGTG…	BGLB007076-PB	BGLB007076
Bg7576-PB	Bg7576	Y	XP_013081457.1	Uncharacterized protein LOC106066900 isoform X2	2-IgSF FREP	FREPM	extention with 5 more aa to the SP of FREPM, and identifying M as the start codon	18	M	111	118	200	LGUN_random_Scaffold2382	2736	15532	+	MACLRFCMCVLLIPFTDSQLFIDVEPVDILPGLTPELVIICSLSINHFEDLDVIKSLTLSRYNDATQTFGVLLVLDTATLGVQRLVELDDVQVSSGSLFVALTVRNPEEKDAQVYRCNANGINSEAKNHSITETKTVQDKRSLTDYTKEIERLKTKGPYKIDIDAAEENQNASAKVNDVDLESGLTFKLMPEVVKEHILPMSIHCSFTVSYNDTNTNLKIRLLYIRHESNGIVATISEDQDAKDYQEPLKLVSGNLNGGNLSEPSLQVTWTKPSFSLSGNYFCGAHTVNNRGDERRYNARLTVTVEETKLEDLASIVSDLRQQVNEFQEEQETNKGREINSALSIERVIDNLTSVETYWKKKFDEDILPMKNEIRKIIADQEMMDIAPYVCHDVESTED…	ATGGCGTGTCTACGTTTCTGCATGTGTGTACTTTTAATTCCATTCACTGATTCACAACTGTTCATCGATGTGGAACCAGTTGATATTTTACCAGGGCTTACACCTGAACTTGTCATCATCTGCTCCTTATCGATCAACCACTTTGAAGATCTAGATGTCATCAAGTCTCTAACTCTCTCGCGTTATAATGACGCAACGCAAACATTTGGTGTCCTACTAGTCCTAGATACTGCCACGCTGGGTGTCCAGCGCCTTGTAGAGCTTGATGATGTCCAGGTCAGTTCTGGAAGTCTGTTTGTAGCCTTAACAGTACGCAACCCGGAAGAGAAAGATGCACAAGTTTACCGATGTAATGCGAATGGGATCAATTCCGAGGCCAAAAATCATTCAATAACAGAG…	BGLB007576-PB	BGLB007576
Bg7576-PC	Bg7576	N	XP_013081456.1	Uncharacterized protein LOC106066900 isoform X1	2-IgSF FREP	FREPM	extention with 5 more aa to the SP of FREPM, and identifying M as the start codon	18	M	111	118	200	LGUN_random_Scaffold2382	2736	15532	+	MACLRFCMCVLLIPFTDSQLFIDVEPVDILPGLTPELVIICSLSINHFEDLDVIKSLTLSRYNDATQTFGVLLVLDTATLGVQRLVELDDVQVSSGSLFVALTVRNPEEKDAQVYRCNANGINSEAKNHSITETKTVQDKRSLTDYTKEIERLKTKGPYKIDIDAAEENQNASAKVNDVINLESGLTFKLMPEVVKEHILPMSIHCSFTVSYNDTNTNLKIRLLYIRHESNGIVATISEDQDAKDYQEPLKLVSGNLNGGNLSEPSLQVTWTKPSFSLSGNYFCGAHTVNNRGDERRYNARLTVTVEETKLEDLASIVSDLRQQVNEFQEEQETNKGREINSALSIERVIDNLTSVETYWKKKFDEDILPMKNEIRKIIADQEMMDIAPYVCHDVESTE…	ATGGCGTGTCTACGTTTCTGCATGTGTGTACTTTTAATTCCATTCACTGATTCACAACTGTTCATCGATGTGGAACCAGTTGATATTTTACCAGGGCTTACACCTGAACTTGTCATCATCTGCTCCTTATCGATCAACCACTTTGAAGATCTAGATGTCATCAAGTCTCTAACTCTCTCGCGTTATAATGACGCAACGCAAACATTTGGTGTCCTACTAGTCCTAGATACTGCCACGCTGGGTGTCCAGCGCCTTGTAGAGCTTGATGATGTCCAGGTCAGTTCTGGAAGTCTGTTTGTAGCCTTAACAGTACGCAACCCGGAAGAGAAAGATGCACAAGTTTACCGATGTAATGCGAATGGGATCAATTCCGAGGCCAAAAATCATTCAATAACAGAG…	BGLB007576-PC	BGLB007576
Bg10948-PB	Bg10948	Y	XP_013091310.1	Uncharacterized protein LOC106074953	partial 2-IgSF FREP	FREPK1	extention with part of the C-terminal IgSF2, and FBG to FREPK1	19	M	113	122	58	LGUN_random_Scaffold5156	3127	11411	-	MAFLLSLLLGVYLAPLALSDLIFNVQPDVISPVLTSQILVNCTVTNNQVPNIDAIKSVSLSRYNETIKDFYVLLSLDTQTFNLQQFVQFRHAQVSFGNLFLSLTVYNPVQSDAQAYRCNVDGDNSVQKNVSRKAKKEVRYEPNVTALIQEITRLKISEDIGRCPSKNVGIPGNNNIRSKLHFVGDSEFVKELIEPLTLRCSFLASNENAHQDSAVQFMYILHETNGIIATISRDQPVPTTSQKLSSITLQGELNETISKNSYLLVMWRNAKLSDSGKYFCGAHVKNVIGQRDMFQEELVVSVQRPTHDDLVKVVYELQRQVDKWKDSQQFSELNIININEVLRTYNNSMMSVKEDLKNNQQKLESFRKDLTTSQQNIQSVKEDYKINQRHIETVKDDLE…	ATGGCTTTCCTACTGAGTCTTCTTCTTGGCGTTTATTTAGCTCCATTAGCTCTTTCAGATCTCATTTTTAATGTCCAACCAGATGTCATATCTCCAGTGTTAACGTCTCAGATTTTGGTCAACTGTACAGTAACTAACAACCAAGTTCCAAACATTGATGCCATCAAATCTGTATCTCTGTCACGTTATAACGAAACGATCAAAGACTTTTATGTTCTTCTGTCACTGGACACTCAAACTTTCAATCTCCAACAGTTTGTTCAGTTCAGACATGCTCAAGTGAGTTTTGGAAATCTGTTCCTTTCCTTGACTGTCTACAATCCTGTTCAGTCTGACGCTCAAGCTTACAGATGTAATGTTGATGGAGATAACTCTGTTCAGAAAAATGTTTCCAGGAAA…	BGLB010948-PB	BGLB010948
Bg11626-PA	Bg11626	N	-	Angiopoietin-related protein 2-like	partial 2-IgSF FREP	FREP12-like	-	19	M	114	120	116	LGUN_random_Scaffold565	104079	114394	-	MALFQHFLLFVSLFLLSTSELVIDVQPNVISAEITAQLVINCSITNNQVQHLDVIRSLTLSCYNETLKEFFDLLTLEAKTLNLSQLVQLHHAQISFGNVYISLTLHNPTQFDAKVYRCKVEGDKTNAANSSIVAKKEVEYRTNTTALIEEIRRLKVVEKNDQCSLEKEELTSYHQKTKLHFVGSSKVIKELIEPLTLTCSLQNLDHNSTVQFMYILHESNGVIATINKDQPVVTTKQESNFNMAKGEHSDTKTKASFIEVSWSYLKSSESGNYFCGAHVMGTDGRSELLNEVLAITVSNPTFDDLVKVIPKLLRQAAKDKENILENKHNIYHIKEDINSKQQNILSIKDGLDTNSQNIKSITDDLNANKQNIASHIDELNSLKQMVNNVQGDISICKES…	ATGGCTCTGTTTCAACATTTTCTTCTATTTGTTTCTTTATTTTTATTATCCACTTCAGAACTTGTCATTGATGTCCAACCAAACGTCATATCTGCTGAGATAACTGCACAACTTGTGATCAACTGTTCTATAACCAACAACCAAGTTCAACATCTGGATGTTATCAGATCTCTAACTCTTTCTTGTTATAATGAAACTTTAAAAGAGTTTTTTGATCTTCTAACTTTAGAAGCTAAAACTTTAAATCTCTCACAGCTAGTCCAACTACATCATGCACAAATCAGTTTCGGAAATGTGTATATTAGTTTAACTTTACACAATCCAACTCAGTTTGATGCCAAAGTTTACAGATGTAAGGTTGAGGGAGATAAAACAAATGCAGCCAACTCATCTATAGTG…	BGLB011626-PA	BGLB011626
Bg11626-PB	Bg11626	Y	XP_013094001.1	Angiopoietin-related protein 2-like	2-IgSF FREP	FREP12-like	-	19	M	114	120	205	LGUN_random_Scaffold565	103888	114432	-	MALFQHFLLFVSLFLLSTSELVIDVQPNVISAEITAQLVINCSITNNQVQHLDVIRSLTLSCYNETLKEFFDLLTLEAKTLNLSQLVQLHHAQISFGNVYISLTLHNPTQFDAKVYRCKVEGDKTNAANSSIVAKKEVEYRTNTTALIEEIRRLKVVEKNDQCSLEKEELTSYHQKTKLHFVGSSKVIKELIEPLTLTCSLQNLDHNSTVQFMYILHESNGVIATINKDQPVVTTKQESNFNMAKGEHSDTKTKASFIEVSWSYLKSSESGNYFCGAHVMGTDGRSELLNEVLAITVSNPTFDDLVKVIPKLLRQAAKDKENILENKHNIYHIKEDINSKQQNILSIKDGLDTNSQNIKSITDDLNANKQNIASHIDELNSLKQMVNNVQGDISICKES…	ATGGCTCTGTTTCAACATTTTCTTCTATTTGTTTCTTTATTTTTATTATCCACTTCAGAACTTGTCATTGATGTCCAACCAAACGTCATATCTGCTGAGATAACTGCACAACTTGTGATCAACTGTTCTATAACCAACAACCAAGTTCAACATCTGGATGTTATCAGATCTCTAACTCTTTCTTGTTATAATGAAACTTTAAAAGAGTTTTTTGATCTTCTAACTTTAGAAGCTAAAACTTTAAATCTCTCACAGCTAGTCCAACTACATCATGCACAAATCAGTTTCGGAAATGTGTATATTAGTTTAACTTTACACAATCCAACTCAGTTTGATGCCAAAGTTTACAGATGTAAGGTTGAGGGAGATAAAACAAATGCAGCCAACTCATCTATAGTG…	BGLB011626-PB	BGLB011626
Bg11627-PA	Bg11627	N	-	Angiopoietin-related protein 2-like	partial 1-IgSF FREP	5_tig_565_BGLB011626	partial IgSF2 (88aa), miss first half of cysteine loop, no SP. Its isoform “-PB” contains 2 IgSF loops.	-	M	-	88	204	LGUN_random_Scaffold565	147307	155471	+	MYILHEPIGVIATINKDQPVVTTKQESNFNMAKGKLSDTKTKASFIEVSWSYLKSSESGNYFCGAHVMEPDGRSERLNEMLAITISNLTFDDLVKVIQKLLRQADIEKEKILENKQNIYHIKEDINSKQQNIKSIKDGLDTNRQNINIIKDNLETSRQNIKSITDDLNANKQNIASHNNELNSLRQMVNNVQGDISICKESIHSISIDLDTNKQSIARHNNELNSFRQKVNSLEDDLRTNKQSLQSITYEVNTNKQNINQLKEDLKSNEQKIQNITEDVNTNRLNIMNINKDLNTSQQSMRKLETDLETQLTNLSTTLTSIQKEIEKGQVFFISSSSMLETNKYTFLVPPISCREIISTHNRVIVKLLSGLKVMCDTKTDGGGWIIFQRRINGKIDFYR…	ATGTACATTCTTCATGAGCCAATTGGTGTCATTGCTACTATAAATAAAGATCAGCCCGTTGTCACAACCAAACAAGAGAGTAATTTTAACATGGCTAAAGGGAAACTTTCTGATACCAAAACAAAAGCATCATTTATTGAAGTTTCTTGGAGCTATTTAAAATCCTCAGAGTCTGGAAACTATTTTTGTGGAGCTCATGTCATGGAACCTGATGGAAGATCTGAACGGTTGAATGAGATGTTAGCAATTACTATTTCAAACCTAACTTTTGATGATTTGGTCAAAGTAATACAGAAACTATTGAGACAGGCTGACATAGAGAAGGAAAAAATACTAGAAAATAAACAGAATATATATCACATTAAAGAAGATATCAATAGTAAACAACAAAATATTAAA…	BGLB011627-PA	BGLB011627
Bg11627-PB	Bg11627	Y	XP_013093996.1	Angiopoietin-related protein 2-like	2-IgSF FREP	5_tig_565_BGLB011626	-	-	M	114	118	203	LGUN_random_Scaffold565	143112	156205	+	MFHKKDPFSGSELVIDVQPNVISAEITAQLVINCSVTNNEVQQLDVIRSLTLSRYNETLKEFLDLLTLEAKTLNLSQLVQLHHAQISFGNLSISLTLHTPTQFDAKVYRCKVEGDKTNAANSSIVAKKEVEYRTNTTALIEEIRRLKIVEKNDQCTLEKKDLTASQQRTKLHFVGSSKVIKELIEPLTLTCSLQDLDRNSTVQFMYILHEPIGVIATINKDQPVVTTKQESNFNMAKGKLSDTKTKASFIEVSWSYLKSSESGNYFCGAHVMEPDGRSERLNEMLAITISNLTFDDLVKVIQKLLRQADIEKEKILENKQNIYHIKEDINSKQQNIKSIKDGLDTNRQNINIIKDNLETSRQNIKSITDDLNANKQNIASHNNELNSLRQMVNNVQGDI…	ATGTTCCACAAAAAAGATCCTTTCAGTGGTTCTGAACTTGTCATTGATGTCCAACCAAACGTCATATCAGCGGAGATAACTGCACAACTTGTGATCAACTGTTCTGTAACTAATAACGAAGTTCAACAACTTGATGTTATCAGATCTCTAACTCTTTCTCGTTATAATGAAACTTTGAAAGAGTTTTTGGATCTTCTAACTTTAGAAGCTAAAACTTTAAATCTCTCACAGCTAGTCCAACTACATCATGCACAAATCAGTTTTGGAAATCTGTCTATTAGTTTAACTTTACACACTCCAACTCAGTTTGATGCCAAAGTTTACAGATGTAAAGTTGAAGGAGATAAAACAAATGCAGCCAACTCATCTATAGTGGCTAAGAAAGAGGTAGAATATAGA…	BGLB011627-PB	BGLB011627
Bg14428-PB	Bg14428	Y	XP_013070007.1	Ryncolin-4-like	1-IgSF FREP	FREP14	-	20	M	-	122	179	LG3_random_Scaffold2841	46571	47515	-	MGALILHVILCASIVPVISSRPKLKFSGNAEILKELIEPLILSCSLKSFNNETNEHFKVHIMFIQHETNGVISTLSKDQAVAVSADQSSTHAHGKIYNKDLQDSYLQVILKNPKISESGKYFCLAYAKNSTGQDSVFQSTVTIKVLKPKADDLVQVLGQLLKRVDTLEQLLKGNETNFGGVTADDILISTTHKTPFTSCRDVNSSDERVVVTLASGQKVMCDTKTDGGGWIIIQRRIMGYVDFYRGWKEYRDGFGDYNIGEFYLGNENIHQLTSKKPHELRIDLEFDNENYFAQYSSFLLLGEEELYKLQIGDYSGNAGDSLAYQKNMSFSTYDRDNDNASGENCAVSYSGAWWYNACHMSNLNGDWGNDAYGKGVNWDGVTGLHDSVVFSEMKLRELD	GGGAGAAGACTTATTGAAGTTTGAGACACTTTACTTTCTCCCCTGCATTATAATCTAAATAAAATAAATATTTACATTTTGGAAGTCAACAGGAGGTTTAACTCTGGCTAATTCTGATTGGCCAGTTTAAATAAGCTGTTTCCTTTTAAAAAACTATATATATATAAAATTGTGCACATATTCTTAATCATTTAGTGTTGTCTTAAAATGGGAGCTCTAATTCTACATGTTATTCTCTGTGCATCTATTGTACCAGTGATCAGTTCAAGACCCAAGCTGAAATTTTCAGGAAACGCTGAAATCCTCAAAGAGTTAATTGAACCTCTAATATTATCATGCTCTTTGAAGAGCTTTAACAATGAAACAAATGAACACTTTAAAGTTCACATTATGTTCATT…	BGLB014428-PB	BGLB014428
Bg16934-PA	Bg16934	Y	XP_013086540.1	Fibrinogen beta chain-like	2-IgSF FREP	20_tig_3569_BGLB009245b	extention with a SP to 20_tig_3569_BGLB009245b	19	M	114	123	203	LGUN_random_Scaffold3569	23891	37781	+	MATFLHLAICLSLFPISSTELVIDVQPNVILPEITPHLVINCSITNNQVQQLDLIKSLTLSRYNETSKEFQEMLTLDALPLILKLPTELNDSQIRFGNLYVTLTLHKPTLYDANVYRCNATGENANRTKKTVLAKKTVEFETNSTVLMEEMRRLKKNDNKCLCPLKKEERSDVIQRSRIQFYESSEIIKEQLEPLTLTCVYKLSNQDSNETSRLQSLFILHETNGVIAYINKGQPVVTTTKGENSKNVEGQIYDSELKESYLQVTWNNLIFSESGRYICEAYVKHSDGSYDKLKEILTITVKSPTVDDLAKVVHMLLTQLNKDVSLTRSINYVKEDSDSNKENGKSKKEDRDTVKQNIRDFQEYPKLSVANISTSIVEVKIPTDTDVDKIHQKGNTAPK…	ATGGCTACATTTCTACATCTCGCAATCTGTTTATCTTTATTTCCTATTTCTTCTACAGAACTTGTCATTGATGTCCAACCAAATGTCATATTACCAGAGATAACCCCACATCTTGTGATCAACTGTTCTATTACCAACAACCAAGTCCAACAACTAGACCTGATCAAATCTCTAACTCTTTCTCGTTATAATGAAACTAGCAAAGAATTTCAGGAAATGTTAACTTTAGATGCCTTACCACTAATTCTTAAACTTCCCACGGAATTAAACGATTCACAAATCAGGTTTGGAAATTTGTATGTAACATTAACGCTACATAAGCCAACTCTGTATGATGCGAACGTATACAGATGTAATGCCACTGGAGAAAATGCTAATAGAACGAAAAAAACTGTGTTA…	BGLB016934-PA	BGLB016934
Bg16935-PA	Bg16935	Y	XP_013086539.1	Angiopoietin-4-like	2-IgSF FREP	19_tig_3569_BGLB009245a	extention with 46 more aa to the upstream of IgSF1 in 19_tig_3569_BGLB009245a	-	M	114	120	183	LGUN_random_Scaffold3569	1489	14122	+	MSCESRMGVPGLFFNPNPPRLLPWKSTYLHSKNVNKPTNLYDADKKLVIEVQPNVISAEITAQLVINCSITNNQVQHLDVIRSLTLSRYNETRKEFFDLLTLESKTLNLSQLVQLHHAQISFGNLYISLTLHNPTQFDAKVYRCKVEGDKTNAANSSIVAKKEVEYRTNTTALIEEIRRLKVVEKNDQCSLKNEKLTSHHQKTKLNFVGSSKVIKEMIEPLTLTCSLQNLDHNSTVQFMYILHEPNGVIATINKDQPVVTTKQESNLNMAKGKLSDTKLQASFIEVSWSYINSSESGKYFCGAHVMEPDGRYERLNEVLAIIVLNPTFDDLVKVIPKLLRQADIEKENVLDNKNNIYHIKEDINTKQQNIKSIKDGLDTNSQNIKSIKDGLDTNSQNII…	ATGTCTTGTGAAAGTCGCATGGGAGTGCCAGGATTATTTTTCAACCCCAACCCCCCTCGGCTACTCCCATGGAAGTCGACCTACTTGCATTCTAAGAACGTGAACAAGCCAACCAATTTGTATGATGCTGATAAAAAACTTGTCATTGAAGTCCAACCAAACGTCATATCAGCGGAGATAACTGCACAACTTGTGATCAACTGTTCTATAACCAACAACCAAGTTCAACATCTGGATGTTATCAGATCTCTAACTCTTTCTCGTTATAATGAAACTCGGAAAGAGTTTTTTGATCTTCTAACTTTAGAATCTAAAACTTTAAATCTCTCACAGCTAGTCCAACTACATCATGCACAAATCAGTTTTGGAAATCTGTATATTAGTTTAACTTTACACAAT…	BGLB016935-PA	BGLB016935
Bg17688-PA	Bg17688	Y	XP_013075689.1	Fibrinogen beta chain-like	2-IgSF FREP	zb_tig_15796	extention with part of the C-terminal of FBG to zb_tig_15796	19	M	114	119	180	LGUN_random_Scaffold15796	1010	11125	+	MAFFLLLALWASLVFWSASELVIYVQPNVILPEITAQLVINCSITNNQAQQLDVIKSLTLSRYNETITKYEDLFALNSSTLDLKQLLELKYSQISFGNMYITLTLHNPTEFDAKVYRCHVTGDTAEGRNISLFAKKAXKYESNLTALIEELRRYKKNENFQCCLKKDEQSLVNQRSRVSFYGSLGIIRALIEPLTLKCVYKFVDHDSKEPSTIQYMFILHESKGLIAYIYKDQPVVTVIQGVSAKHVKGQIYDNNFNDSYLQVTWTNLTLSDSGKYFCEAHVQYLEGRSEKDFFLFSFQQTVKKNIFITSCLDVQSFESRAIVMLSSGLKVMCDTKTDGGGWIIFQRRINGKVDFYRGWKEYRDGFGDYNIGEFYLGNENIFKLTSTGQYDLRIDIQFS…	ATGGCCTTCTTTCTACTTCTGGCTCTGTGGGCGTCTTTAGTTTTCTGGTCAGCTTCAGAACTTGTTATTTATGTCCAGCCAAACGTCATTTTACCAGAGATAACAGCACAACTTGTGATCAACTGTTCTATAACAAACAACCAAGCTCAACAACTTGATGTTATCAAATCTTTAACTCTTTCTCGTTATAATGAAACAATAACAAAATATGAAGATCTTTTTGCATTAAACTCTTCGACACTTGATCTGAAACAACTATTAGAATTAAAATATTCACAAATCAGTTTTGGAAATATGTATATAACTTTAACTCTACATAATCCGACTGAGTTTGATGCAAAAGTATATAGATGTCATGTCACTGGAGACACTGCAGAAGGGAGGAATATTTCTTTGTTT…	BGLB017688-PA	BGLB017688
Bg17893-PA	Bg17893	Y	XP_013065071.1	Uncharacterized protein LOC106053933	2-IgSF FREP	6_tig_990_BGLB014388	extention with a SP to 6_tig_990_BGLB014388	18	M	112	123	202	LGUN_random_Scaffold990	70761	83788	+	MAIFLRLALYGASVFLSASELVIDVQPSVISLETTPQLVINCSITNNQVQHLDVIKSLTLSRNNETLKEFEDLLVLNSSTLNLKQFKPLPNSQISFGNLYITLTLHNPTEFDAKVYKCNATGDNAEGTNISLFVLKAVEYETNSTALIEEMRRRKKDENSRQCYFNKHESSDLNQRSRVHFYGSSDIIKERVEPWTLNCLYKFVNHDQKETPTLQSLFILHETNGVLAYINKGQPAVSVIQGVHSKNVKGELYGNESVASYLQIMWSNLKISDSGKYFCEAHVKYSEGRSEKFNEMLTITVQSSTLNDLVNVIEKLITQVDEDKESIQVNKQNIENLKEDANTKKQNLERIIEDIDTNKQNITSIKVVMDTNTRNIKKSRDEMDTNITRIKEYMDINSR…	ATGGCCATTTTTCTACGTCTGGCCCTCTATGGGGCTTCAGTGTTCTTGTCAGCTTCAGAACTTGTCATTGATGTCCAACCAAGCGTCATATCTCTAGAGACAACACCACAGCTTGTGATCAACTGTTCTATCACCAACAACCAAGTTCAACATCTTGATGTTATCAAATCTCTAACTCTATCGCGTAATAATGAAACTCTTAAAGAATTTGAGGATCTTCTTGTTTTGAATTCTTCGACCCTAAATCTCAAACAATTTAAGCCCCTGCCAAATTCACAAATCAGTTTTGGAAATCTGTATATAACTTTAACTCTACATAATCCGACTGAGTTTGATGCAAAAGTTTATAAATGTAATGCCACTGGAGACAATGCAGAAGGGACGAATATTTCTTTGTTT…	BGLB017893-PA	BGLB017893
Bg20516-PA*	Bg20516*	Y	XP_013062047.1	Fibrinogen C domain-containing protein 1-like	partial 2-IgSF FREP	new partial FREP	manually checking, novel partial FREP with SP, 2IgSF, start codon is not M	23	Y	114	120	202	LGUN_random_Scaffold7812	898	10358	+	YEVFFCTSVACIICAFLIQFTIAELEITVEPKVIWPGLTPKLVLNCSLTNNGSAEKDFINVLEISLSRYNETRKQFDDLLSQLINSSGVKQLVELRDAQISSGSQFLTLTLHNPTQNDANKYRCIAKGITRLNKYYSIDAYDKVESSNITEYTEEIKRLRKRETELMTIKDTDKCSPTNVSEKEKPTLNFQGNSMTMKEYIQPLTLKCSFTGLTNDTKQNLSVNFMNIIHETTGLIASITEHYTTYENKSFIAVEGELNDLELFDSYLHITWTYPKMSQSGRYFCEAGVVYSAEENTTLSATLTIIVEKPTYEDLVRTVSELLPLVNDVKENQKLNTLDLIQCKENIQNLTNNFNLDKTDTHKKIEDVQSSLNEEIKDAIINFSLTEASFKKEYDSDLM…	TATGAAGTCTTTTTCTGCACTTCCGTTGCTTGTATTATATGCGCTTTTTTAATTCAATTTACAATCGCAGAACTTGAGATTACAGTAGAGCCAAAAGTAATATGGCCTGGGCTTACACCAAAACTTGTTCTCAATTGTTCTTTAACAAACAACGGAAGTGCAGAAAAAGACTTCATAAATGTACTAGAGATATCTCTCTCACGTTATAATGAAACAAGAAAGCAATTCGATGACCTACTTTCACAGTTAATAAACAGTTCAGGGGTCAAACAACTTGTGGAACTTAGAGATGCACAGATCAGTTCCGGGAGCCAGTTTCTTACGCTGACTCTTCACAACCCTACACAGAATGATGCTAACAAATATAGATGTATTGCTAAAGGGATAACTAGGTTAAAT…	BGLB020516-PA*	BGLB020516*
Bg22646-PA	Bg22646	Y	XP_013093995.1	Fibrinogen C domain-containing protein 1-B-like, partial	partial 1-IgSF FREP	new partial FREP	novel partial FREP with 1-IgSF, no SP, miss first half of cystine loop	-	A	-	90	199	LGUN_random_Scaffold565	124903	131549	+	AQKEAKKNKILASPKGELLLNLSETNGVIATINKDQPFVTTKQESNFNMAKGVLSDTKTKASFIEVSWSYLKSSESGKYFCGAHVMGPDGRSERLNEMLTIIVSNPTFDDLVNVIPKLLRQADIEKENILENKQNIYHIKEYISSKHQTILSIKDGLDTNSQNINIIKDNLETSRENIKSITDDLNANKQNIASHNDELNSLGQMVNNVQSDLSICKESIHNFSNDLDTNKQSIARHNDELSILRQMVNSLEDDLRTNKQSLQSITDEVNTKKENINQLNEDLKSNKQNIQNITEDVNTNRQNIMNINKVLNTSQQSMSKLETDLKKQLTNLSTTLTSIKEEIEKVPPVFCREIISTHNRVIVKLISGLKVMCDTKTDGGGWIIFQRRINGSVDFYRDW…	GCACAGAAAGAGGCAAAGAAAAACAAAATTCTTGCGTCCCCAAAAGGAGAGCTGCTATTAAATTTGAGCGAGACAAATGGTGTCATTGCTACTATAAATAAAGATCAACCTTTTGTCACAACCAAACAAGAGAGTAATTTTAACATGGCTAAAGGAGTACTTTCTGACACCAAAACAAAAGCATCATTTATTGAAGTTTCTTGGAGCTATTTAAAATCTTCAGAGTCTGGAAAATATTTTTGTGGAGCTCATGTCATGGGACCTGATGGAAGATCTGAACGGTTGAATGAGATGTTAACAATTATTGTTTCAAATCCAACATTTGATGATTTGGTCAATGTTATACCGAAACTATTGAGACAGGCTGACATAGAGAAGGAAAATATACTAGAAAATAAA…	BGLB022646-PA	BGLB022646
Bg23857-PA	Bg23857	Y	XP_013062145.1	Fibrinogen C domain-containing protein 1-like, partial	partial 1-IgSF FREP	new partial FREP	novel partial FREP with 1-IgSF, no SP	-	S	-	121	205	LGUN_random_Scaffold7886	440	10438	+	SKLLFVGNSKFVKELFDPLTLTCSTQVLRNDRNKTSTVQSMYILHEANGIIATISKDQPVVTTNRDVGLIAAKGELHFDASKNSYLQVTWTIPKFSESGKYFCGAHVDNAQGRNEYWNEMLTITVERLQFDDIVKVMYDIQRQVDEDKKRLQTFHENLTNNFIILNTNLQSIENVRRDVITNQESINVIKDELLSNKQNIVNNKKDITATQESINVIKEELLSNKQNIVNNKKDINTTQESINGIQEELLWNQQNIENVKEELQSKQDSMKSIQDELLSNLHNMNISSIWTVLSNFSTAVRDMKDDIDKGKTEIKQIKSSITKLHLRSCRDVNSTDDRVVVTLASGLKVMCDTKTDGGGWIIFQRRIIGSVDFYRGWKEYRDGFGDYNIGEFYLGNENI…	TCTAAACTTCTTTTTGTTGGAAATTCTAAATTTGTCAAAGAACTATTTGATCCGTTAACACTGACATGCTCCACTCAGGTTCTTAGGAATGATCGAAATAAAACTTCTACAGTTCAATCTATGTACATACTTCACGAGGCGAATGGAATTATTGCAACCATATCAAAAGATCAACCTGTTGTTACAACCAACCGAGATGTTGGCCTTATTGCAGCTAAAGGCGAACTCCACTTCGATGCATCTAAAAACTCATATCTTCAAGTCACATGGACCATTCCAAAATTTTCAGAATCTGGGAAATATTTCTGTGGAGCTCATGTCGATAATGCACAAGGAAGAAATGAATATTGGAATGAAATGTTAACGATTACTGTCGAAAGGCTACAATTTGATGATATA…	BGLB023857-PA	BGLB023857
Bg25144-PA*	Bg25144*	Y	XP_013081517.1	Ficolin-1-like	partial 2-IgSF FREP	new partial FREP	manually checking, novel partial FREP with two IgSFs, no SP	-	L	114	124	205	LGUN_random_Scaffold2402	4893	9081	+	LIINVQPEVISPVFTSQLVINCSVTNNQVPNIDVIKSVSLSRYNETIKDFYVLLSLDTHTFNLQQFVQFRHAQVSFENLFLSLTVYNPIQSDAQAYRCNVDGDNSVQKNVSMKAKKEVRYEPNVTALIEKITRLMISKEIEQCSSMNVGISGYNNIRSKLRFVASSEIVKELIEPLTVKCSFPASNDSRYQDSVLQFMYILHETTGVIATISRDQPVTKSGQNLSSNTIQGELYHNLSKDSYLQVTWQNVKLFDSGKYFCGAHVNYVLGQKDRFQEQLVISVQRPTLDDLVKVVHDLQREVGEEKQRREISERNIMNIHEQNIEIVKEDMKINQQNIKNVKEDVKINQQNIKNVKEDVKINQQNIKNVKEDVKINQQNIENVKEDVKINQQKIENIKDD…	CTTATCATTAATGTCCAGCCAGAGGTCATATCGCCAGTGTTCACATCGCAACTTGTGATCAACTGTTCTGTAACTAACAACCAAGTTCCAAACATTGATGTCATCAAATCTGTGTCACTGTCACGTTATAACGAAACGATCAAAGACTTTTATGTTCTTCTGTCACTGGACACTCACACTTTCAATCTCCAACAATTTGTTCAGTTCAGACATGCGCAAGTCAGTTTTGAAAATCTGTTCCTGTCCTTGACTGTCTACAATCCTATTCAGTCGGACGCTCAAGCTTATAGATGTAATGTTGATGGAGATAACTCTGTTCAGAAAAATGTTTCCATGAAAGCCAAGAAAGAAGTGAGATATGAGCCAAATGTCACAGCATTGATTGAAAAAATCACACGA…	BGLB025144-PA*	BGLB025144*
Bg25334-PA	Bg25334	Y	XP_013076567.1	Fibrinogen C domain-containing protein 1-like	partial 1-IgSF FREP	FREPJ5	extention with part of the C-terminal of FBG to FREPJ5; no SP, miss first half of cystine loop	-	M	-	76	205	LGUN_random_Scaffold16659	2660	7592	-	MSKINPFLTTIRENNFKNAKAELFDNELKDSYIEVTWSHLKSSESGKYFCGAHVTDSKGTSERLNEMLTITVTGPTFEDLVKVLQKLLAQKDEGKENEKNIIKRIDDLETKQRNIISVKDDIDRYIQNMNKIKDELNSQKQNISSIRDDLNTNTQHMNSITDDLNSNGQNLKNIKDEININRQNISSIKADLNTNAQKIDLITGDFNSNRLQLLSINKDLNASQQTMTELKVDLEAQLANLSTELNDMKKNIDKEDKDEVLKRRFGFSKPNSCRDISSTKNRVIVTLVSGLQVMCDTKTDGGGWIIFQRRINGKVDFYRGWKEYRDGFGDYNIGEFYLGNENIFQLTSRRQFDLRIDLEFNNTKYFAQYKDFKVLGETEKYKLQIGKYSGNASNGLEYH…	ATGAGTAAAATCAACCCGTTTTTGACAACGATACGTGAAAATAATTTCAAAAATGCTAAAGCTGAACTGTTTGACAACGAGTTGAAAGACTCGTACATTGAAGTCACATGGAGCCATTTGAAATCCTCAGAGTCTGGAAAATATTTCTGCGGAGCTCATGTCACTGATTCTAAAGGAACATCTGAGAGATTGAATGAAATGTTAACAATTACAGTCACAGGTCCAACCTTTGAGGATTTGGTCAAAGTACTACAAAAGTTGTTAGCACAAAAAGATGAAGGCAAGGAAAACGAAAAGAATATAATCAAAAGAATTGATGACTTGGAAACGAAACAACGAAATATCATAAGCGTTAAAGATGACATTGATAGGTACATACAAAATATGAACAAAATTAAA…	BGLB025334-PA	BGLB025334
Bg28617-PA	Bg28617	Y	XP_013064309.1	Fibrinogen-like protein A	1-IgSF FREP	FREP2	-	20	M	-	121	202	LGUN_random_Scaffold9301	373	1206	+	MASLPLRLVLLVSMATLIRSSSWLNFTGNSETIRELIQPLKLTCTFQISKNDSENDSQVLFMSIYHETKRVIASISKYQPVATSLYPSVTKVQGQIYHSNESKDSHLQVTWTHPKLSESGKYFCLAHAWNSTSQNSVFDADITVNVIKSSTDDLAVALSYIQDRLDKDGVDSIQISRTSPTLPESCRDVISSEDRVVVTLASGLKVMCDTKTDGGGWIIFQRRINGNVDFYRSWKEYRDGFGSFSIGEFYLGNENIFKLTSRKKYDLRIDLEFNNTKYFALYTRFEILGEQDYYKLQIGGYSGNAGDALTNIHNDKFFSTYDKDNDLDTSGSCAVAYKGAWWYRDCYDSNLNGKWGSDRINWSKLTGVTKSVTFTEMKIREIELD	ATGGCGTCGCTACCACTTCGACTTGTTCTCTTGGTTTCCATGGCGACGTTGATACGTTCAAGTTCATGGCTAAATTTTACAGGGAATTCAGAAACAATCAGAGAACTGATCCAGCCCCTAAAATTAACATGCACTTTTCAGATTTCAAAAAATGATTCAGAGAATGACTCACAAGTTCTGTTCATGTCCATTTATCATGAGACAAAGCGAGTGATCGCCAGTATTTCTAAATATCAACCTGTGGCTACAAGTCTGTACCCCAGTGTAACTAAAGTTCAAGGACAAATCTACCACAGCAATGAATCTAAAGACTCTCATCTTCAGGTTACGTGGACGCATCCGAAACTCTCAGAGTCTGGGAAATACTTCTGTCTAGCACATGCCTGGAATTCTACAAGC…	BGLB028617-PA	BGLB028617
Bg29167-PA	Bg29167	Y	XP_013076566.1	Tenascin-like	partial 1-IgSF FREP	new partial FREP	novel partial FREP with 1-IgSF, no SP, miss first half of cystine loop; located on scaffold edge	-	M	-	65	205	LGUN_random_Scaffold16658	1204	5193	+	MIEVKSKNVKGEIYQNKLKDSYLQVTWTNLKLSDSGKYFCEAHSQFSEGSSEKSNEMLTITVQSPTFNDLVNVIQKIITQVDEDKDIRTQAMNIMRVGLERNYTSLTEIVNTNAQNIKNMRFTMNTNITSIKEDMDTTSQNIMSIIVDTNNTITMLKKDLDTNAGNIKILREDIDGNITKLKEDLDTNKQLQINLQENLRMEVANISTNLTELKNQMDEVKKLLQLYFVTPTSCRNVTSTKARVIVTLSSGLKVMCDTKTDGGGWIIIQRRINGKVDFYRGWQEYRDGFGDYNIGEFYLGNENIFNLTSTGQFDLRIDLEFKNKIYFAQYEDFIVLNETDKYRLEIGKYSGNAGDSLRRQNNMFFSTFDRENDIHKTKNCAKSFLGAWWYKDCHDSNLN…	ATGATAGAAGTCAAGTCTAAAAATGTTAAAGGTGAAATCTATCAAAATAAACTAAAAGATTCTTATCTTCAAGTGACATGGACCAACCTAAAATTATCCGACTCAGGAAAATATTTTTGTGAAGCTCATAGTCAATTTTCAGAAGGAAGCTCTGAGAAGTCCAATGAAATGCTGACAATTACAGTTCAAAGTCCAACATTTAATGACTTGGTGAATGTAATACAGAAAATAATAACACAAGTTGATGAAGACAAGGATATCAGAACACAAGCTATGAACATAATGAGAGTAGGTCTGGAAAGAAATTATACAAGCCTTACAGAAATCGTCAATACAAATGCACAAAATATCAAAAACATGAGATTCACTATGAATACAAATATTACAAGCATAAAAGAA…	BGLB029167-PA	BGLB029167
Bg32905-PA*	Bg32905*	Y	XP_013071685.1	Ficolin-2-like	partial 2-IgSF FREP	FREPJ1	manually checking, extention with 6 more aa to the N-terminal of FREPJ1	-	S	114	123	189	LGUN_random_Scaffold11134	377	3506	+	SFSTSELVIDVQPNVITPEVTQHIVVNCSVTRNQVPTLDVIKSLTLSRYNEKLKEFEALLALEAKTLNLKQLVQFPRSQISFGNLYVTLSLQSPTQSDARVYRCKVEGDNANGTSMSLVAKQEVEYRTNTTALIEEILRLKSEEKNDKCPFKEDELTGIHQRLKLHFVGSSEIIKELIEPLTLTCSLQGFQYDENQNVTVQFMYILHETNGVVATINKGQPVVTTIQENNSKNVKGELSENELKDSYIQVTWRNLKSSESGKYFCGAHIIDSNGKSEKLNEMLIVTVATATFDDLVKVIQKLMKQADEDKEKIQENKQKIKNIQEDFDTRQQNLSPFKDILVNGKKDYKEMNTSDSILPDRPCNVNSTKRRLVLNLASGLKVMCDTMTDGGGWIIIQRR…	TCTTTTTCCACTTCAGAGCTTGTTATCGATGTCCAACCAAACGTCATAACACCGGAAGTGACGCAACACATTGTGGTCAACTGTTCTGTAACCAGAAATCAAGTCCCAACACTTGATGTCATCAAATCTCTAACACTTTCTCGCTATAACGAGAAACTCAAAGAATTTGAGGCCCTTCTTGCTCTAGAAGCCAAAACTTTAAATCTGAAACAGCTTGTACAGTTTCCACGTTCTCAGATTAGTTTTGGAAATCTGTATGTAACTCTATCTCTACAAAGTCCTACTCAGTCTGATGCCAGAGTATACCGGTGTAAGGTTGAGGGAGACAATGCTAATGGAACCTCTATGTCCTTAGTAGCTAAGCAAGAAGTAGAATACAGAACAAACACGACCGCGTTG…	BGLB032905-PA*	BGLB032905*
Bg38205-PA	Bg38205	Y	XP_013069966.1	Angiopoietin-4-like	partial 1-IgSF FREP	new partial FREP	novel paritial FREP with1-IgSF, no SP	-	M	-	90	140	LG3_random_Scaffold99	1932	16026	+	MYIFHETNGVIATINKGQTVVTAIQEVGSNNVKGELSDEKLHESYLQVTWRNLRSSDSGKYFCGAHVIGSDGRAERLNEMVTIQVKLPTFEDLVNVIQKLLIQANDDREILQDNKQNIKSIQNELRNNQDNVIKMYKDLDNHEQNFIRIKKDLDSNQQNIKIINQDLDNQKQNIIRINTDLDSKEQQFTRFNKDLDSKQQDIIRIDKDLNATEHNITRINKDIDSKQQDIIRIDKDLNATEHNITRINKDIDSKQQDIIRIDKDLNATKHNITRINKDIDSKQQDIIRIDKDLNATKHNITRINKDLDSKQQNIIRIDKDLNATKHNITRINKNLDSKQQDIISIKQDLESSKKDFNEHRQNISIFKDILDTVIYNLSSSLTDVKQELTKELSDGIKCI…	ATGTATATATTTCATGAAACCAATGGCGTTATCGCAACTATAAACAAAGGTCAAACCGTTGTTACAGCCATTCAAGAAGTTGGTTCTAATAATGTTAAAGGTGAACTCTCTGACGAAAAATTACATGAGTCATATCTTCAAGTCACATGGAGAAATTTGAGATCCTCAGATTCTGGAAAGTACTTCTGTGGAGCTCATGTCATTGGTTCTGATGGAAGAGCTGAGAGATTGAACGAGATGGTAACAATTCAAGTTAAACTCCCAACGTTTGAGGATTTGGTGAACGTGATACAGAAATTATTAATACAGGCTAATGATGACAGAGAAATTCTACAAGATAATAAACAAAATATAAAGAGCATTCAAAATGAATTGAGAAATAATCAAGACAATGTTATA…	BGLB038205-PA	BGLB038205
Bg40226-PA*	Bg40226*	Y	XP_013089083.1	Techylectin-like protein	partial 2-IgSF FREP	FREPJ3-like	manually checking, extention with part of the C-terminal of FBG to FREPJ3	17	A	114	123	204	LGUN_random_Scaffold4367	14996	19437	+	ALWASLAFWSASELVLDVQPSVISPEITRQLVINCSITNNEVEHLRVLKSLTLSRYNETNREFEDLFLLNTSTLILKQQSNLKVSQISYGNTHITLTLHNPSQFDAKVYKCNATGDTEEGTNISLYAKKAVEYETNSTALIEEIRRYKKNENFQCSLKKDENSDVNQRSRLHFYGSSEIITELIEPLTVKCLYKTLIQGQNEMSALQSLYILHETNGVIAYINKQQPAITTIQESNLKNVEGEIFDNESKDSYIQVTWNDLKHSESGKYFCEAHINYPDGIFKKLNEIITIIVQSPTPDDLIKVIRVLLRHSRVDKESLIGNKQELKTIKEDLDINIRNITSIKKDLNAKQENITKINEDLDTKQQNITCLKDDIKSTKQDIVSIKKVLDTMQENMKSL…	GCTCTGTGGGCGTCTTTAGCTTTCTGGTCAGCTTCAGAACTTGTGCTTGATGTCCAGCCCAGCGTTATATCACCAGAGATAACAAGACAACTTGTGATCAACTGTTCTATAACCAACAACGAAGTTGAACATCTTCGTGTTCTTAAATCTCTAACTCTTTCTCGTTATAATGAGACGAATAGAGAGTTTGAAGATCTTTTTCTATTAAACACTTCGACACTGATTCTTAAGCAACAATCAAATCTAAAAGTTTCACAAATCAGTTACGGAAATACGCATATAACCTTAACTTTACATAATCCATCTCAGTTTGACGCTAAAGTATATAAATGTAATGCCACTGGAGACACTGAAGAAGGGACGAATATTTCTTTGTATGCTAAGAAGGCAGTAGAATAT…	BGLB040226-PA*	BGLB040226*
Bg40228-PA	Bg40228	Y	XP_013089084.1	Fibroleukin-like	1-IgSF FREP	new FREP	new FREP, with a SP, 1 IgSF1 and an IgSF2 residue (26 aa), start codon is M	19	M	114	26	203	LGUN_random_Scaffold4367	22881	32853	+	MAFLLSLLLGVYLAPLALSDLVINVQQEVISPVFTSQLVINCSVTNNQVPNIDVIKSVSLSRYNETIKDFYVLLSLDTQTFNLQQFVQFRHAQVSFGNLFLSLTVYNPVQSDAQAYRCNVDGDNSILKSVSVKAKKEVRYEPNVTALIQEITRLKISEEIEKCSLKNVGLSGNNNIRSKLHFVGNSEFVKEYIEPLTLRCSFLNIERKTIYTFLHELISSLLPESCRDVFSTKDRKVVTLASGLKVMCDTKTDGGGWIIFQRRINGKVDFYRGWKEYRDGFGDYNIGEFYLGNENIFNLTFTGQYDLRIDLEYNNKTYFAQYEDFKVLSESEKYKLEIGKYSGNATDSLSYHNNMFFSTFDKDNDKSSENCAEMYSGAWWFNACHHSKLNGKWGSKFPG…	ATGGCTTTCTTACTGAGTCTTCTTCTTGGCGTTTATTTAGCTCCATTAGCTCTTTCAGATCTTGTCATTAATGTCCAGCAAGAGGTCATATCGCCAGTGTTCACATCACAACTTGTGATCAACTGTTCTGTAACTAACAACCAAGTCCCAAACATTGATGTCATCAAATCTGTATCACTGTCACGTTATAACGAAACGATCAAAGACTTTTATGTTCTTCTGTCACTGGACACTCAAACTTTCAATCTCCAACAATTTGTTCAGTTCAGACATGCGCAAGTTAGTTTTGGAAATCTGTTCCTTTCCTTGACTGTCTACAATCCTGTTCAGTCTGACGCTCAAGCTTACAGATGTAACGTTGATGGAGATAACTCTATTCTGAAAAGTGTTTCCGTGAAA…	BGLB040228-PA	BGLB040228
Bg177-PA	Bg177	N	-	Microfibril-associated glycoprotein 4-like	sFReD		-	-	M	-	-	201	LG4_random_Scaffold480	48970	52773	+	MTTLMSSLAAVNKRIDDECLKNVIPDSCRNVYSAASYQSVIFSSGLKVMCDTKTDGGGWIIIQRRINGNVDFYKTWKEYRDGFGDIENGDFYVGNENIYMLTSKRQYELRVDLEFSNKRYYAKYASFQLGAENDGYRLSVQGYSGNMTDNLAYSNNRKFTTFDQDHDDYAGNCALDYTGGWWYGSCTEANLNGMYGRTTYKGLLWVSLTSLSGGITFAEMKIREK	ATGACGACTTTGATGTCCTCCTTGGCAGCAGTCAATAAAAGGATTGATGACGAATGTCTGAAGAATGTTATACCAGACTCCTGTCGTAACGTTTACAGTGCAGCTTCATATCAATCAGTGATATTTTCCTCCGGGTTAAAGGTCATGTGTGACACCAAGACAGACGGTGGTGGATGGATCATCATCCAGAGAAGAATCAACGGAAACGTAGATTTCTATAAGACTTGGAAAGAGTATCGTGACGGCTTTGGGGATATCGAAAATGGGGATTTTTATGTGGGCAACGAGAACATCTATATGTTAACATCTAAGAGGCAATATGAACTGAGAGTTGATTTGGAGTTTAGCAACAAAAGGTATTATGCCAAATACGCCAGTTTTCAATTGGGAGCTGAAAAT…	BGLB000177-PA	BGLB000177
Bg177-PB	Bg177	Y	XP_013080370.1	Microfibril-associated glycoprotein 4-like	sFReD		-	20	M	-	-	201	LG4_random_Scaffold480	44875	52903	+	MESKVCFIFIVAAFWKPAFMEDVYSCTKDNILRTIANFSCDPITRLDTAMTTLMSSLAAVNKRIDDECLKNVIPDSCRNVYSAASYQSVIFSSGLKVMCDTKTDGGGWIIIQRRINGNVDFYKTWKEYRDGFGDIENGDFYVGNENIYMLTSKRQYELRVDLEFSNKRYYAKYASFQLGAENDGYRLSVQGYSGNMTDNLAYSNNRKFTTFDQDHDDYAGNCALDYTGGWWYGSCTEANLNGMYGRTTYKGLLWVSLTSLSGGITFAEMKIREK	ATGGAGAGTAAAGTTTGCTTTATATTCATTGTTGCCGCTTTTTGGAAACCGGCTTTTATGGAGGATGTCTACAGCTGCACGAAAGATAACATCCTGAGAACTATTGCCAATTTTTCATGTGATCCAATAACAAGACTTGATACTGCTATGACGACTTTGATGTCCTCCTTGGCAGCAGTCAATAAAAGGATTGATGACGAATGTCTGAAGAATGTTATACCAGACTCCTGTCGTAACGTTTACAGTGCAGCTTCATATCAATCAGTGATATTTTCCTCCGGGTTAAAGGTCATGTGTGACACCAAGACAGACGGTGGTGGATGGATCATCATCCAGAGAAGAATCAACGGAAACGTAGATTTCTATAAGACTTGGAAAGAGTATCGTGACGGCTTTGGG…	BGLB000177-PB	BGLB000177
Bg178-PA	Bg178	Y	XP_013080381.1	Fibrinogen C domain-containing protein 1-like	sFReD		-	-	M	-	-	182	LG4_random_Scaffold480	69303	74065	+	MSAVAAVNKRIDDECIKKNSAQDSCRNVASVDPRPVVVLAYGLKVMCDTKTDGGGWTIIQRRINGKVDFQRSFNEYRDGFGDFTSGEFYLGNENIYRLTTSRQYELRIDLEYKNVKYYARYSSFKLAGEKDNYRLNIQGYSGNMTDHMLYHQNKPFTAYDRDNDESTDNCAVEFKGGWWFSNCHEANLNGLWGSVAFGKGIKWATLTGDNSSANFVEMKIREK	ATGTCAGCCGTAGCTGCAGTCAATAAAAGGATCGATGACGAATGCATAAAGAAAAATAGTGCACAAGACTCATGTCGAAACGTCGCCAGTGTTGACCCCCGTCCTGTAGTTGTGTTAGCCTACGGGTTAAAGGTCATGTGCGACACCAAGACAGACGGCGGAGGATGGACTATCATCCAGAGAAGAATCAACGGAAAGGTCGATTTCCAGAGAAGTTTCAATGAGTACCGCGATGGCTTTGGTGATTTCACCAGTGGTGAATTTTACCTGGGCAACGAGAACATATATAGGTTGACAACGAGCCGACAGTACGAACTGAGAATCGATCTGGAATATAAAAACGTTAAATATTATGCACGATACTCAAGCTTTAAGCTGGCTGGTGAAAAAGACAACTAT…	BGLB000178-PA	BGLB000178
Bg178-PB	Bg178	N	XP_013080381.1	Fibrinogen C domain-containing protein 1-like	sFReD		-	-	M	-	-	182	LG4_random_Scaffold480	69304	74179	+	MSAVAAVNKRIDDECIKKNSAQDSCRNVASVDPRPVVVLAYGLKVMCDTKTDGGGWTIIQRRINGKVDFQRSFNEYRDGFGDFTSGEFYLGNENIYRLTTSRQYELRIDLEYKNVKYYARYSSFKLAGEKDNYRLNIQGYSGNMTDHMLYHQNKPFTAYDRDNDESTDNCAVEFKGGWWFSNCHEANLNGLWGSVAFGKGIKWATLTGDNSSANFVEMKIREK	ATGTCAGCCGTAGCTGCAGTCAATAAAAGGATCGATGACGAATGCATAAAGAAAAATAGTGCACAAGACTCATGTCGAAACGTCGCCAGTGTTGACCCCCGTCCTGTAGTTGTGTTAGCCTACGGGTTAAAGGTCATGTGCGACACCAAGACAGACGGCGGAGGATGGACTATCATCCAGAGAAGAATCAACGGAAAGGTCGATTTCCAGAGAAGTTTCAATGAGTACCGCGATGGCTTTGGTGATTTCACCAGTGGTGAATTTTACCTGGGCAACGAGAACATATATAGGTTGACAACGAGCCGACAGTACGAACTGAGAATCGATCTGGAATATAAAAACGTTAAATATTATGCACGATACTCAAGCTTTAAGCTGGCTGGTGAAAAAGACAACTAT…	BGLB000178-PB	BGLB000178
Bg2450-PB	Bg2450	Y	XP_013082072.1	Ryncolin-1-like	sFReD		-	25	M	-	-	216	LG4_random_Scaffold1458	2099	13820	-	MASRIISFSVAILMFIICLTKNVGGQSAVCDPYSQFKCCEAGMPYNKRLVKVQLSQFGNMDVVCDTKTQNSSGWILIQRIQLAGSLTFRTTMNLFASGFGRPCGDYWLGLDNMNRITSSGNYMLLIEMRVGGVDYWAKYTTFKVGSWEEEYRLTVSGFSGNVPDKFSANSGANFSTPAMDNDSSGTINCARKYNSGFWFTSCGDVNLNGLIGVTITQVNRDIVGFWAGVTTGTQTFSLIEMKIKRW	ATGGCTTCCAGGATAATATCTTTCTCTGTTGCTATTTTAATGTTCATTATTTGTTTAACAAAAAACGTCGGAGGTCAAAGTGCTGTCTGTGATCCCTATTCTCAGTTTAAATGTTGTGAAGCAGGTATGCCATACAATAAGCGACTAGTGAAAGTCCAGTTGAGTCAGTTCGGTAATATGGACGTAGTCTGCGACACCAAAACACAGAATAGCAGTGGATGGATTCTCATTCAGAGAATCCAGCTTGCAGGATCCTTAACCTTCAGGACTACAATGAACCTTTTCGCATCAGGTTTCGGTAGACCGTGTGGTGATTATTGGCTAGGTCTGGATAATATGAATAGAATAACCAGTTCGGGCAATTACATGCTACTAATAGAGATGAGAGTCGGTGGTGTT…	BGLB002450-PB	BGLB002450
Bg2494-PB	Bg2494	Y	XP_013075834.1	Ficolin-2-like isoform X1	sFReD		-	20	M	-	-	181	LG4_random_Scaffold184	398075	413809	-	MKSEINVAVCLGILLFYAFAIHELFAQKSCTLPKPNFCTRNMNIAEKYAFIKRPKPFLCDTKTEGGGWIVIQRRVHQDTSFQRNWEDYKFGFGSPCTEDYWLGNERVHQLTSQGQYELRIDMTYQKQNYYASYSSFKVDNETNQYRLTLGEFQGNVTNELVNHDTMMFSTPDRDNDLGPTHSCAGQYQAGWWYKLCHMTNLNGHFGINAFGFGVIWYGLTTDYDSLSSVEMKIRKIN	ATGAAGTCAGAAATCAATGTCGCTGTGTGTTTAGGCATACTGCTTTTCTATGCATTCGCCATACACGAACTATTCGCCCAAAAGTCGTGTACACTACCAAAGCCGAACTTTTGTACGCGAAACATGAACATTGCTGAGAAATATGCCTTTATAAAGAGACCCAAGCCTTTCCTCTGTGACACTAAAACTGAAGGGGGAGGGTGGATCGTTATACAGAGACGTGTTCATCAAGACACCAGCTTCCAAAGAAACTGGGAGGACTACAAGTTCGGCTTCGGATCTCCTTGTACTGAGGACTACTGGCTGGGTAATGAGAGAGTTCATCAGTTGACTTCTCAGGGTCAGTACGAACTGAGAATAGATATGACCTACCAAAAACAAAACTATTACGCTTCCTAC…	BGLB002494-PB	BGLB002494
Bg2494-PC	Bg2494	N	XP_013075849.1	Ficolin-1-like isoform X3	sFReD		-	-	M	-	-	176	LG4_random_Scaffold184	398075	413809	-	MKSEINVAVCLGILLFYAFAIHELFAQKSCTLPKRRVHQDTSFQRNWEDYKFGFGSPCTEDYWLGNERVHQLTSQGQYELRIDMTYQKQNYYASYSSFKVDNETNQYRLTLGEFQGNVTNELVNHDTMMFSTPDRDNDLGPTHSCAGQYQAGWWYKLCHMTNLNGHFGINAFGFGVIWYGLTTDYDSLSSVEMKIRKIN	ATGAAGTCAGAAATCAATGTCGCTGTGTGTTTAGGCATACTGCTTTTCTATGCATTCGCCATACACGAACTATTCGCCCAAAAGTCGTGTACACTACCAAAGAGACGTGTTCATCAAGACACCAGCTTCCAAAGAAACTGGGAGGACTACAAGTTCGGCTTCGGATCTCCTTGTACTGAGGACTACTGGCTGGGTAATGAGAGAGTTCATCAGTTGACTTCTCAGGGTCAGTACGAACTGAGAATAGATATGACCTACCAAAAACAAAACTATTACGCTTCCTACAGTAGTTTTAAGGTCGACAACGAAACAAACCAGTACAGGCTGACTTTGGGCGAATTTCAAGGCAATGTAACAAATGAATTAGTGAACCACGACACTATGATGTTTAGCACCCCT…	BGLB002494-PC	BGLB002494
Bg2494-PD	Bg2494	N	XP_013075839.1	Ficolin-2-like isoform X2	sFReD		-	26	M	-	-	181	LG4_random_Scaffold184	398075	405423	-	MKVQINATVCPGLLLFFTFAIHELFAQKSCTLPKPNFCTRNMNIAEKYAFIKRPKPFLCDTKTEGGGWIVIQRRVHQDTSFQRNWEDYKFGFGSPCTEDYWLGNERVHQLTSQGQYELRIDMTYQKQNYYASYSSFKVDNETNQYRLTLGEFQGNVTNELVNHDTMMFSTPDRDNDLGPTHSCAGQYQAGWWYKLCHMTNLNGHFGINAFGFGVIWYGLTTDYDSLSSVEMKIRKIN	ATGAAGGTACAAATCAATGCAACTGTGTGTCCAGGCTTACTGCTTTTCTTTACATTCGCCATACACGAACTATTCGCCCAAAAGTCGTGTACACTACCAAAGCCGAACTTTTGTACGCGAAACATGAACATTGCTGAGAAATATGCCTTTATAAAGAGACCCAAGCCTTTCCTCTGTGACACTAAAACTGAAGGGGGAGGGTGGATCGTTATACAGAGACGTGTTCATCAAGACACCAGCTTCCAAAGAAACTGGGAGGACTACAAGTTCGGCTTCGGATCTCCTTGTACTGAGGACTACTGGCTGGGTAATGAGAGAGTTCATCAGTTGACTTCTCAGGGTCAGTACGAACTGAGAATAGATATGACCTACCAAAAACAAAACTATTACGCTTCCTAC…	BGLB002494-PD	BGLB002494
Bg2494-PE	Bg2494	N	XP_013075856.1	Ficolin-1-like isoform X4	partial sFReD		-	26	M	-	-	176	LG4_random_Scaffold184	398075	405423	-	MKVQINATVCPGLLLFFTFAIHELFAQKSCTLPKRRVHQDTSFQRNWEDYKFGFGSPCTEDYWLGNERVHQLTSQGQYELRIDMTYQKQNYYASYSSFKVDNETNQYRLTLGEFQGNVTNELVNHDTMMFSTPDRDNDLGPTHSCAGQYQAGWWYKLCHMTNLNGHFGINAFGFGVIWYGLTTDYDSLSSVEMKIRKIN	ATGAAGGTACAAATCAATGCAACTGTGTGTCCAGGCTTACTGCTTTTCTTTACATTCGCCATACACGAACTATTCGCCCAAAAGTCGTGTACACTACCAAAGAGACGTGTTCATCAAGACACCAGCTTCCAAAGAAACTGGGAGGACTACAAGTTCGGCTTCGGATCTCCTTGTACTGAGGACTACTGGCTGGGTAATGAGAGAGTTCATCAGTTGACTTCTCAGGGTCAGTACGAACTGAGAATAGATATGACCTACCAAAAACAAAACTATTACGCTTCCTACAGTAGTTTTAAGGTCGACAACGAAACAAACCAGTACAGGCTGACTTTGGGCGAATTTCAAGGCAATGTAACAAATGAATTAGTGAACCACGACACTATGATGTTTAGCACCCCT…	BGLB002494-PE	BGLB002494
Bg5196-PB	Bg5196	Y	XP_013074425.1	Angiopoietin-related protein 1-like	partial sFReD		-	30	M	-	-	152	LGUN_random_Scaffold1420	6794	43457	-	MSLSTQWKHLWSCICISLTLLIATCNRVTPQSPTVSATAHTSLCSYTVVVNEFDVSKCPTFNDHAQSDWVEHQSRQTDSRNHKDQSPEFQKANAQFVPGDSKFGIKSSRSRGSSEDAVNTSSLIKDMEAKLLEEMLRNRELNATLTRHELLLNSAEKTLEAYKANFSSVFRTMMMMERKLQHQRKINKSLNKKLSNVLLDVVEVNNVLSNKLPTGDAKKTVKKYAVESSTDMRSCPGITDSSQKFKDCTEVYDAGHHTSDIYFIKPLYSGCPIPVWCDMDTPKGGWLVIQRRRDGSVNFTQSWDKYRSGFGDVSGEHWLGNDNIFLLTNQDRYQLRVDLWDFAGNRVYAVYSSFKIDGERDGYKLHITGYSGSAQDSLHKHNGKKFSTMDKDNDARNGA…	ATGTCACTGTCTACACAATGGAAGCACCTATGGAGCTGCATTTGCATTTCATTGACTCTTCTCATAGCCACGTGCAACCGCGTGACGCCCCAGAGCCCCACAGTCTCCGCCACTGCTCACACGTCACTTTGCTCATACACTGTGGTGGTGAACGAGTTTGACGTCTCCAAGTGCCCCACCTTCAACGACCACGCCCAGTCCGACTGGGTGGAGCACCAGTCAAGGCAAACAGACTCTCGCAACCACAAAGACCAAAGCCCAGAATTCCAAAAGGCCAATGCTCAATTCGTCCCCGGAGACTCGAAATTCGGGATAAAATCCTCCAGATCCAGAGGCAGCAGCGAGGATGCGGTCAACACAAGCTCCCTGATAAAAGACATGGAGGCGAAGCTCTTGGAG…	BGLB005196-PB	BGLB005196
Bg12039-PB	Bg12039	Y	XP_013095246.1	Ficolin-1-like, partial	partial sFReD		-	-	T	-	-	123	LGUN_random_Scaffold6055	9275	21124	-	TIIYVFVYGNVGEGFIYSADEAITLTCQTTPDPLFLDTESTSITYQWLGNFELRIDMIFNGSSYYAIYNNFNVDSEENQYELTLNTFSGNVYDEFGIHNYMKFSTPDRDNDIDDRRFCSQVYQAGWWYMKCHYANLNGHSDSPTPFKGVTWTELTTGNYSLSSVEMKIRKKN	ACCATTATCTACGTGTTTGTATATGGTAATGTTGGTGAAGGATTTATTTACTCAGCGGATGAAGCTATCACATTGACTTGTCAGACTACCCCTGATCCTTTGTTTTTGGACACAGAATCTACATCAATTACTTACCAATGGCTGGGTAATTTTGAATTGAGAATTGATATGATCTTCAATGGAAGTAGCTATTACGCCATATACAATAACTTTAATGTTGACAGCGAAGAGAACCAATATGAGCTGACTTTGAATACATTTAGTGGAAATGTCTATGATGAATTTGGTATCCACAACTATATGAAGTTCAGCACTCCAGACAGGGACAATGATATTGATGACAGGCGCTTCTGTTCCCAGGTATATCAAGCAGGCTGGTGGTACATGAAGTGTCACTAT…	BGLB012039-PB	BGLB012039
Bg12226-PB	Bg12226	Y	XP_013095807.1	Techylectin-5B-like	partial sFReD		-	-	M	-	-	178	LGUN_random_Scaffold6263	12300	20985	-	MDITTKSDFVMSYNPILCDAKTGGYRWIVIQSRFLKDTNFNRNWTDYKNGFGTPCKTDFWIGNEMIYQITSMGEFQLRIDLTFLGNAYYGTYDNFKVDSEKNNYKMSFGTYSGNVSDDFSAHNNMMFSTPDRDNDSDEKRFCAQIYGSGWWYADCHNVHLNGQFDSPTLGTRVTWFSISSNWHSLNSTEMKIRRVK	ATGGACATTACTACAAAGTCGGACTTTGTAATGTCCTATAATCCAATCCTATGTGATGCTAAAACTGGCGGCTATAGATGGATTGTTATACAGAGTCGTTTTCTAAAGGACACCAACTTCAACAGGAACTGGACTGACTACAAGAACGGCTTCGGAACACCTTGTAAAACAGACTTTTGGATTGGTAATGAGATGATTTACCAGATCACTTCTATGGGTGAATTCCAGCTGAGAATAGATCTAACTTTCCTAGGAAATGCGTATTACGGTACATACGATAACTTCAAAGTCGACAGTGAAAAAAACAATTATAAAATGAGCTTTGGCACATACAGCGGAAATGTTTCCGACGATTTTTCGGCTCACAACAATATGATGTTCAGCACTCCAGACAGAGAC…	BGLB012226-PB	BGLB012226
Bg12382-PB	Bg12382	Y	XP_013096232.1	Angiopoietin-4-like	partial sFReD		-	-	M	-	-	263	LGUN_random_Scaffold6524	20078	24771	+	MLNHSMRHCGRTNNELLQEVKLYRLEEQGKLTKEEVVQLQDRVKSLEASVGRLQVHGKTVDTKLSQMLRYAPVSQRILSHVTELKNEVDNLILNVPKDCQEYFTRGQRNNGSYAIYLPDIGRTQKIYCIMISDKLATQNSSGQGVAENAISNIDANEDTFKSSPITSSQTADHVAVHLHDQSDQFLTEDDNTRTGGWTVIQRRVDGSVNFTVTWDEYTRGFGDPSRDYWAGNNFIHAVTCSSNHELWIRMEDINSEIWEARYDTFKVSSENDNYRLLVAGYKGNATDALRYSNTMAFSTMDRDNDDSASHCAEYNGGGWWYSQCHVSNLNGPFSVGMVWYNREGKDWIQLKSTIMMIRQSRRLTLR	ATGTTGAATCATTCAATGAGACATTGTGGCAGAACCAACAACGAACTTCTTCAGGAAGTCAAGCTGTACAGACTCGAAGAGCAAGGGAAGCTAACGAAGGAAGAAGTCGTTCAGCTACAAGACCGGGTTAAAAGTCTGGAGGCAAGTGTTGGCCGTTTACAAGTTCATGGTAAAACAGTGGATACGAAGCTATCACAAATGCTCCGTTACGCCCCTGTGAGTCAACGCATCTTGTCCCACGTAACAGAGTTGAAGAATGAAGTGGACAATTTGATTCTCAATGTACCCAAAGATTGCCAAGAATACTTCACAAGAGGGCAACGAAACAACGGCAGCTACGCCATCTACTTGCCAGACATTGGCAGAACTCAAAAGATCTATTGTATTATGATTTCGGAC…	BGLB012382-PB	BGLB012382
Bg14428-PA	Bg14428	N	-	Ryncolin-4-like precursor	partial sFReD	FREP14	-	-	M	-	-	204	LG3_random_Scaffold2841	46544	47518	-	MCDTKTDGGGWIIIQRRIMGYVDFYRGWKEYRDGFGDYNIGEFYLGNENIHQLTSKKPHELRIDLEFDNENYFAQYSSFLLLGEEELYKLQIGDYSGNAGDSLAYQKNMSFSTYDRDNDNASGENCAVSYSGAWWYNACHMSNLNGDWGNDAYGKGVNWDGVTGLHDSVVFSEMKLRELD	ATGTGTGACACCAAGACAGATGGCGGCGGTTGGATTATCATCCAAAGAAGAATTATGGGATATGTTGATTTCTACAGAGGCTGGAAGGAGTATCGTGACGGCTTTGGAGATTACAACATTGGTGAATTTTATCTGGGAAATGAAAATATTCATCAATTAACATCAAAGAAACCTCACGAACTCAGAATAGATCTTGAATTTGACAATGAAAATTATTTTGCCCAATACTCAAGCTTTCTATTGCTAGGTGAAGAGGAATTGTATAAACTACAGATTGGGGACTATTCGGGAAATGCTGGCGATAGCTTAGCTTATCAAAAAAACATGTCCTTTAGCACGTATGATAGAGACAACGATAACGCCAGCGGAGAAAATTGTGCGGTGAGTTACTCTGGAGCC…	BGLB014428-PA	BGLB014428
Bg16307-PA	Bg16307	Y	XP_013074739.1	Ficolin-2-like	sFReD		-	-	M	-	-	204	LGUN_random_Scaffold146	156255	162959	-	MDGSCPPGCLGYVDSPACTKKCDIGKWGSYCKKDCHDKCAFKVCQGADGLCSSGCIGYSNPPYCTEVCEEGRYGLNCMCQEGSKTTSELCPPEIPGKSTFFDPKPTSCRDVNSTEERVVVRLESGLKVMCDTKTDGGGWIVIHRRFNGTVPFYNSWDEYRNGFGDYDIGEFYLGNENLFKLTSRGRYELRIDVEFNDKQHFFTYTGFRILSEEEKYELKIENFTKIPDPLMSHNDMKFTTFDSDNDLYLDGNCALAYGGAWWFNNCHWVNLNGEWGTTAYGRGVNVFSVSGLHSSVTFAEMKMRELPS	ATGGACGGATCTTGTCCACCGGGTTGTCTTGGTTACGTCGACTCACCTGCCTGCACTAAAAAGTGTGACATTGGTAAATGGGGATCGTACTGCAAGAAGGATTGCCATGATAAATGTGCATTTAAGGTTTGCCAAGGGGCTGATGGTCTATGCAGCTCAGGATGTATTGGTTACTCGAATCCCCCATATTGTACCGAAGTTTGTGAAGAGGGACGCTACGGCCTCAATTGTATGTGTCAGGAGGGGAGTAAAACAACGTCTGAGCTTTGCCCGCCTGAGATACCAGGTAAATCTACTTTCTTTGATCCGAAACCCACTTCCTGCCGTGATGTCAACAGCACAGAAGAAAGGGTGGTAGTAAGGTTGGAGTCCGGGTTAAAGGTCATGTGTGACACGAAG…	BGLB016307-PA	BGLB016307
Bg16436-PA	Bg16436	Y	XP_013085364.1	Angiopoietin-related protein 6-like	partial sFReD		-	-	M	-	-	76	LGUN_random_Scaffold3226	45462	47226	-	MKAGYNVSGVYRLSLNGTNYNLPCEFKDGNAFTVILRRWSNSISFIQSWGAYESGFGHPQDNYWAGLAAIYVLTTQGR	ATGAAAGCTGGCTACAACGTGTCCGGAGTTTACAGACTATCACTGAACGGTACCAACTACAATTTACCCTGTGAGTTCAAGGATGGAAATGCATTCACTGTGATACTTCGTCGCTGGAGTAACTCCATATCATTTATACAGAGCTGGGGCGCTTATGAGAGTGGCTTTGGTCACCCTCAGGACAACTACTGGGCAGGCTTGGCTGCAATCTATGTGCTGACCACTCAAGGTCGGTAA	BGLB016436-PA	BGLB016436
Bg17041-PA	Bg17041	Y	XP_013061176.1	Fibrinogen C domain-containing protein 1-like	sFReD		-	19	M	-	-	181	LGUN_random_Scaffold737	15850	24528	+	MKIHQILTGLAPLLIFVKALPNTPGPAGRACPVPQAGECMKPMTADGKKTIYSYANCGQLFCDTAADGGGWIIFQRRTFKDVYFNKTWNEFKNGFGTYCTDFWLGLETISQMTNQNDYQLRIDMQKGSNINYAVYNTFKVAPASQKYKLTIGDYSGNAGNDFISHNNAMFSTKDMDNDGSVDDNCAQFFNAGWWFTDCFSDNLNGDFLNSDWGMGVIWAPLMPDLEGSLDWVEMKMRKK	ATGAAAATCCATCAAATTCTTACCGGTTTAGCTCCTCTGTTAATATTCGTCAAGGCACTTCCAAATACCCCTGGACCTGCAGGAAGAGCTTGTCCTGTCCCACAGGCAGGGGAATGCATGAAGCCAATGACTGCCGATGGCAAAAAGACCATATACAGTTATGCTAATTGCGGTCAACTCTTCTGTGATACAGCAGCAGACGGAGGAGGCTGGATCATATTCCAGAGACGAACATTCAAGGATGTGTATTTTAATAAAACATGGAACGAGTTCAAAAATGGATTTGGAACATACTGCACGGACTTCTGGTTGGGCTTAGAGACTATCTCCCAAATGACAAATCAGAACGATTACCAGTTGAGAATCGACATGCAAAAAGGCAGCAATATTAACTATGCA…	BGLB017041-PA	BGLB017041
Bg17605-PA	Bg17605	Y	XP_013081460.1	Ficolin-2-like	sFReD		-	-	M	-	-	202	LGUN_random_Scaffold2382	33405	44721	+	MRNNIEIFISNVNFTQALYQKRLDKAILGAQFSPPKSCRDIYSTEDRVVVTLASGLKVMCDTKTDGGGWIIFQRRINGKVDFYRGWKEYRDGFGDYIIGEFYLGNEKIFMLTSKLHYEMRVDLAYENTTYFATFSTFKLLGENDIYKLHIGNYIGTAGDSLKRQNNSFFSTFDRDNDSFSGNCAIRRRGAWWYKDCSDSNLNGEWANNNLSAVYWDTVAEWKSATFTEMKIREYK	ATGAGAAACAACATAGAGATATTCATATCAAATGTTAATTTCACACAAGCGTTGTATCAAAAAAGGTTGGACAAAGCAATTCTCGGAGCACAATTTTCCCCACCAAAATCATGTCGTGACATCTATAGTACAGAAGACCGCGTAGTGGTGACATTAGCTTCCGGGTTAAAGGTCATGTGTGACACCAAGACAGACGGCGGTGGATGGATCATCTTTCAGAGAAGAATCAACGGAAAAGTAGATTTCTATAGAGGCTGGAAGGAGTATCGTGACGGCTTTGGAGATTACATTATTGGAGAATTTTATTTGGGGAATGAAAAGATATTTATGTTAACATCAAAGCTACATTATGAAATGAGAGTTGATTTGGCCTATGAAAACACGACATATTTTGCCACC…	BGLB017605-PA	BGLB017605
Bg18336-PA	Bg18336	Y	XP_013090063.1	Fibrinogen-like protein A	sFReD	za_tig_4714	-	-	M	-	-	203	LGUN_random_Scaffold4714	15941	16758	-	MFFFYLPLTVNSNIIPKSCRNVTYPEAQVIVTLASGLKVMCDTKTDGGGWIIFQRRINGKVDFYRGWKEYRDGFGDFNIGEFYLGNEHIFKLTSAGEYDLRIDLEYNNKSYFAQYEDFKVLSETEKYKLQIGDYSGNADDSLRRHNNMFFSTFDRDNDIESFNCAVESSGAWWYYHCSTSNLNGKWENDTYARRLHWDSLPGFHRISFSEMKIRERK	ATGTTCTTTTTTTATCTTCCACTAACAGTAAACAGCAACATAATACCTAAGTCTTGTCGTAACGTCACCTATCCTGAGGCCCAAGTAATTGTAACTTTAGCTTCCGGGTTAAAGGTCATGTGTGACACCAAGACAGACGGCGGTGGATGGATCATCTTTCAGAGAAGAATCAACGGAAAAGTAGATTTCTATAGAGGCTGGAAGGAGTATCGTGACGGCTTTGGAGATTTCAACATTGGAGAATTTTATCTGGGGAATGAACATATTTTTAAGTTAACTTCTGCTGGAGAATATGATTTAAGAATAGATTTAGAATACAACAACAAGTCATACTTTGCACAGTATGAAGACTTTAAAGTATTGAGTGAGACTGAGAAATATAAACTGCAGATAGGAGAC…	BGLB018336-PA	BGLB018336
Bg20351-PA	Bg20351	Y	XP_013069969.1	Ficolin-2-like	sFReD	BgMFREP4_AY012701-like	-	-	M	-	-	203	LG3_random_Scaffold99	131479	140575	+	MTTWNHRACVETSNRNLTLRHKRTGARRQITENQYQTPYHRRTGAYEDQLSCGYLCLITLQTSNVDPDLGPGAQLTSITHVDKKLQISCKCLPKPTSCRDVVSTHDRIVVTLASGLEVMCDTKTDGGGWIIFQRRIHGDVDFYKNWQEYRDGFGDYNIGEFYLGNENIFNLTSSRKYELRFDLEYENKKYFAHYSDFQLLDENNKYKLVIGSYSGNAGDSMRRHVNKFFTTFDKDNDDSQNDNCAIIRRGAWWYQDCADVNLNGNWGWGAPNGAFWDNITVWESVSFSEIKIREID	ATGACTACCTGGAACCACCGTGCCTGCGTCGAAACCAGCAACCGGAACCTGACGCTACGCCACAAAAGAACTGGAGCCAGACGACAGATCACCGAGAACCAGTACCAAACGCCGTACCATCGAAGAACAGGAGCCTATGAAGACCAGCTTTCATGTGGATATTTATGTCTAATTACATTACAAACTTCAAACGTTGACCCTGATCTAGGACCTGGAGCTCAATTAACGTCTATAACGCACGTGGACAAAAAGTTACAAATCTCTTGCAAGTGTCTACCAAAGCCGACGTCCTGTCGCGATGTCGTCAGTACACATGACCGCATTGTGGTGACTTTAGCTTCCGGTTTAGAGGTCATGTGTGATACGAAGACAGACGGTGGTGGATGGATCATCTTTCAG…	BGLB020351-PA	BGLB020351
Bg21912-PA	Bg21912	Y	XP_013087811.1	Ficolin-2-like	sFReD		-	-	M	-	-	187	LGUN_random_Scaffold3926	39947	40708	-	MACGNGGTYNLSTSKCDCKIGWSGSMCDTAPQNCSVLSTLGYTAGTYWVEIIPSLGGAPKTILCELTSSLTLRNYIFSNSGSSYHNRTWAEYVAGYKVDNDNFWLGLDLMNAYAMSGGKSFKMEAVFSNNAITAVWGNSGVTIRDGSVKYQLTFSGTSSTASGSYSVSLQACLSSGKVFSTWDLDNDGDTGSNLASLAGAGWFFGSSLTCNPLGRLKSALPEGQTDGQILLPNLDMVSGGYLPYFQYVRMYFE	ATGGCTTGCGGAAACGGAGGTACTTACAACCTCTCAACGAGTAAGTGTGACTGCAAGATAGGATGGTCTGGAAGTATGTGCGACACAGCTCCACAAAATTGTTCCGTTCTCTCGACATTGGGCTACACCGCTGGAACTTACTGGGTGGAGATTATCCCGAGTTTAGGAGGCGCTCCCAAGACGATTCTTTGCGAGCTGACATCTTCGTTAACTCTGAGGAATTACATCTTCAGCAACAGCGGATCGTCGTATCACAACAGAACATGGGCTGAATATGTCGCCGGATATAAAGTAGACAATGACAACTTCTGGCTTGGTTTGGATTTAATGAACGCCTATGCCATGTCGGGTGGAAAGAGTTTCAAAATGGAAGCAGTGTTTAGCAATAACGCCATAACT…	BGLB021912-PA	BGLB021912
Bg22867-PA	Bg22867	Y	XP_013079530.1	Fibrinogen beta chain-like, partial	partial sFReD		-	-	T	-	-	223	LGUN_random_Scaffold20427	1205	1988	-	TLSNVETGLNGGLWDAQSQSCSCSGGFVGPRCERYAISCRDLYDNGYGLMERTRTLLKPPGYSAPFYTNCAILQDEIRTDVVHQTPSVGINNSRSWAEYVDGYYASDDKEVARDLWLGLEKMRHFNQVCGLTTLVLILSFKNESLDVAFHYFHVNVGGADVNYKITYYDVAITNGDQSGVTFKNCLPYGAFFSAPDADNDKDPTVHCGKTAGAGWWFSTCSPYVTCNPLGVPYETGQEALSDTRMRFDGYDIRNLATNPP	ACATTATCAAATGTTGAAACTGGCCTGAATGGAGGATTGTGGGATGCCCAGTCCCAGTCGTGCTCCTGCTCTGGGGGATTTGTTGGCCCTAGGTGCGAAAGGTACGCCATCAGCTGCCGAGATCTTTACGACAATGGCTACGGGCTGATGGAACGGACGCGGACTTTGCTGAAACCACCGGGGTACTCTGCGCCCTTTTACACTAACTGCGCCATTCTTCAGGACGAGATCCGCACAGACGTTGTGCACCAGACGCCCTCTGTCGGGATAAATAATTCGAGGTCGTGGGCAGAGTACGTGGATGGCTACTACGCCTCTGACGACAAGGAGGTGGCCAGAGACTTGTGGCTCGGCTTAGAGAAAATGCGCCACTTCAATCAAGTGTGCGGCCTGACAACT…	BGLB022867-PA	BGLB022867
Bg25627-PA	Bg25627	Y	XP_013078053.1	Ficolin-1-like	partial sFReD		-	-	M	-	-	134	LGUN_random_Scaffold18555	7	3460	+	MGNEIVHQLTSRSDFELRIDMTFNGSSYYATYNNFKVDSEKNQYKLTVNTFDGNTYDEFSAHNNMKFSTPDRDNDIDEKRFCSQIFQAGWWYIRCIRSNLNGIFDSPIPTRGVTWHDITTSRGSLSSVEMKIRKKN	ATGGGCAATGAGATAGTTCACCAACTCACATCTCGGAGTGATTTCGAACTGAGAATTGATATGACCTTCAATGGAAGTAGCTATTATGCCACATACAATAACTTTAAAGTTGACAGCGAAAAGAACCAATATAAACTGACTGTGAACACATTTGACGGAAATACCTATGATGAATTTAGCGCGCACAACAATATGAAGTTCAGTACTCCAGACAGGGACAATGATATTGATGAAAAGCGCTTCTGTTCCCAGATATTTCAAGCAGGCTGGTGGTACATCCGATGTATACGTTCAAATCTGAATGGTATCTTTGACAGCCCAATTCCGACAAGGGGCGTCACCTGGCATGACATAACAACAAGCCGGGGTTCACTGTCTTCTGTTGAAATGAAAATCAGG…	BGLB025627-PA	BGLB025627
Bg25643-PA	Bg25643	Y	XP_013087325.1	Microfibril-associated glycoprotein 4-like	sFReD		-	24	M	-	-	201	LGUN_random_Scaffold38	1000584	1005183	-	MTASIWISLFVILLSSDYMKTAVTEQILIDTSKLNLKCTCTIDNTAPGPGTTSGPDTTTGTGTTTGPDATPGPGTTIRLDTTSGTGTTSGPRVADSCDDVTDSVQSKVIVQLPNGLEVMCDTETDGGGWTVIQRRHNGMLNFYRGWEDYKHGFGDYSNGEFYLGNEMIHRLTANGTYELRIDIDYKQGRFHAQYSRFSLSGESEGYKLQYSGYSGNAGDSLAHQNNNKFSTFDKDLDNYSIGNCAVLYRGGWWYNACHDSNLNGVWGSKDYGKGVNWMSVTTLNDSASRTEIKIRKARK	ATGACTGCCTCGATCTGGATATCTTTATTTGTTATACTGCTCAGCAGTGACTACATGAAAACTGCCGTTACAGAACAAATATTGATAGACACCAGCAAACTCAATTTGAAATGTACTTGCACCATCGACAACACAGCCCCAGGACCTGGCACAACCTCGGGGCCTGACACAACCACCGGGACTGGCACAACCACCGGGCCTGACGCAACTCCCGGACCTGGCACGACCATCAGGCTTGATACCACCTCCGGAACTGGCACTACCTCCGGCCCGCGAGTAGCCGACAGCTGCGATGACGTCACCGACAGCGTCCAATCCAAAGTCATCGTCCAGCTACCGAACGGACTTGAAGTCATGTGTGACACTGAAACTGACGGAGGAGGCTGGACAGTCATCCAG…	BGLB025643-PA	BGLB025643
Bg28385-PA	Bg28385	Y	XP_013069998.1	Ficolin-2-like	sFReD		-	21	M	-	-	206	LG2_random_Scaffold1136	101268	108076	-	MKHSCIGCLLVTCSLVSVTLSTVRHHAEEDLRPTVRTTRTSHRTLNPSFPQTCKDVRKTKGTSRPVVVLADGFEVMCDTRTDGGGWTVIQRRVDGTVNFTRNWQDYKYGFGDFDNGEFYLGNENIHLITSLRHYEMRVDMVYKDKRKFASYSMFRIYGEPEDYKLIVGGYSGSAGDSLSPIHNNMKFSTYDRDNDAHSNNCAMLYKGGWWYNACHTSNLNGIWGIKEFGRGVNWNSFTGFHASANFTEMKIRPIH	ATGAAACATTCTTGTATTGGCTGTCTTCTGGTCACATGCTCACTAGTCAGTGTTACGTTGAGCACAGTACGACATCATGCTGAAGAAGATCTCAGGCCTACAGTGAGAACCACGAGGACGTCTCATCGAACACTGAATCCATCATTTCCACAGACTTGTAAGGATGTACGAAAAACAAAAGGCACCAGCAGACCTGTTGTTGTTTTAGCAGACGGCTTTGAGGTTATGTGTGATACCAGGACAGATGGCGGTGGCTGGACGGTTATTCAGAGGCGTGTGGATGGCACTGTTAATTTCACGAGAAATTGGCAAGACTACAAATATGGTTTTGGTGATTTTGACAATGGAGAGTTCTACCTGGGGAATGAGAATATCCACTTGATTACATCCCTTAGACAC…	BGLB028385-PA	BGLB028385
Bg29288-PA	Bg29288	Y	XP_013061858.1	Uncharacterized protein LOC106051237	partial sFReD		-	-	M	-	-	91	LGUN_random_Scaffold7687	6600	11119	+	MANETAKYAVTFENGWSNNVTDSKKNMTACWPGTSINFSTWDQDNDGNYLNCAQIYGAGFWFTSDSCTLCNPNGVIRPGENDRLNIPSENFWTPNLADWTPDMVVMLLFRKP	ATGGCCAATGAAACAGCGAAGTATGCGGTCACTTTCGAAAATGGTTGGAGCAATAACGTCACAGACAGCAAGAAAAACATGACCGCCTGCTGGCCAGGAACGAGCATAAATTTCTCCACTTGGGACCAAGATAACGATGGAAATTATTTGAACTGTGCACAGATTTACGGCGCTGGCTTTTGGTTCACATCTGACAGCTGCACACTTTGTAACCCTAATGGCGTGATTAGGCCAGGGGAGAATGATCGTCTCAACATTCCAAGTGAAAACTTCTGGACACCAAACTTGGCTGACTGGACACCGGATATGGTGGTTATGCTCTTGTTTAGAAAGCCATAA	BGLB029288-PA	BGLB029288
Bg30478-PA	Bg30478	Y	XP_013093210.1	Fibroleukin-like, partial	partial sFReD		-	-	M	-	-	93	LGUN_random_Scaffold553245	729	2184	+	MSSNGTCQCVDGYVGTYCQRLMEDCFDGYLNGGYRTDQTYWIKPLLASSAFKVYCQMSQGTGLTMIQLRTNANIDFNKTWQNYKTGFEVTEKDFWLGNDYIHWLTT	ATGTCAAGCAATGGGACATGTCAATGTGTTGACGGCTATGTGGGGACATATTGCCAACGGCTAATGGAAGACTGTTTTGATGGATATCTCAACGGCGGATACAGAACTGACCAGACGTACTGGATAAAACCACTTTTGGCATCGTCTGCTTTCAAGGTGTACTGTCAGATGAGCCAAGGAACAGGACTGACAATGATTCAGTTACGTACAAACGCAAACATAGACTTTAACAAAACCTGGCAGAACTACAAAACAGGGTTCGAGGTGACTGAGAAAGACTTTTGGTTGGGTAACGACTACATCCACTGGCTAACGACCAG	BGLB030478-PA	BGLB030478
Bg30830-PA	Bg30830	Y	XP_013094883.1	Ryncolin-1-like, partial	partial sFReD		-	25	M	-	-	57	LGUN_random_Scaffold5987	5996	18398	+	MERHGVYLLLLSLAAVFPSYRCTLGNCPRKISLPCLNSLMHTNTLFPQEELIANMDGYDSICDSSDPKGLFFVIQRRYAASSVDWNLDWETYKTGFGSQCGDFYLGNENIYQLTVK	ATGGAGAGACATGGAGTTTATTTATTGTTGCTTTCCTTAGCAGCAGTTTTTCCAAGTTATCGATGTACTCTCGGTAATTGCCCTAGAAAGATTAGTTTACCCTGTCTGAACAGCTTGATGCACACCAACACACTATTTCCCCAAGAAGAATTGATAGCCAACATGGACGGTTATGACTCCATATGTGATTCTTCGGACCCTAAGGGATTATTTTTTGTTATTCAACGTCGCTATGCTGCTTCTTCAGTCGATTGGAATTTAGACTGGGAAACGTATAAGACAGGCTTTGGTTCACAGTGTGGCGATTTTTACCTTGGGAATGAAAACATTTACCAGCTGACAGTAAAG	BGLB030830-PA	BGLB030830
Bg31381-PA	Bg31381	Y	XP_013093076.1	Ficolin-1-like	sFReD		-	17	M	-	-	202	LGUN_random_Scaffold5511	22626	30704	-	MLLFVFIILTAVTEINAGPSVGFEFSKNLKALVYGRPDSCKDVFSNTSRVVVILSSGLEVMCDTDTDGGGWTIFQRRITGNLSFYRGWEEYKYGFGDVTTGEFYLGNENMHQITTKRRHELRIDLTFNQAKFSATYSRFSLYGEPEKYRLRISGYSGTAGDNLRKFDNVKFTTFDKDNDIYGGNCADLYKGAWWYTDCHAANLNGIWGSIEYGTGLNWVGTTGFYQSVSMSEMKFREI	ATGCTTTTGTTTGTTTTTATTATTCTTACTGCTGTAACAGAGATCAATGCAGGACCATCTGTTGGCTTTGAGTTTTCCAAAAACTTAAAAGCTTTGGTATACGGTAGACCCGATTCCTGTAAAGATGTCTTCAGTAACACATCAAGAGTTGTTGTCATTCTTTCAAGCGGACTTGAGGTCATGTGCGACACAGACACTGATGGCGGAGGGTGGACAATCTTTCAAAGACGAATTACTGGAAATTTAAGTTTCTACAGAGGATGGGAAGAATACAAATATGGTTTTGGTGATGTGACTACTGGAGAATTTTATCTTGGGAATGAGAATATGCATCAAATAACAACAAAACGAAGGCATGAGCTTCGAATTGATTTGACTTTTAACCAAGCAAAATTCAGC…	BGLB031381-PA	BGLB031381
Bg31596-PA	Bg31596	Y	XP_013086363.1	Angiopoietin-related protein 6-like, partial	partial sFReD		-	-	N	-	-	137	LGUN_random_Scaffold3515	27895	30484	-	NLTISGIKCCYSLGNNNLQINMQDWSGNNQNAVYSQFYLENRNTRYRLHVGPYRGSLPDELSYNNNMPFSTIDAPDPYGCASNMKAGWWYNYCSYTLPTGIYYPNGWYTPSGSMYDGMFWKDWYGYNYSLKFMSMTLSN	AATCTCACAATATCTGGAATAAAATGTTGTTACTCACTAGGAAATAACAATCTACAAATCAACATGCAAGATTGGTCTGGCAACAATCAAAATGCAGTTTACTCTCAATTTTATTTGGAGAATAGAAACACAAGATACCGCCTTCACGTCGGCCCTTACAGAGGTTCTCTCCCCGATGAGCTGTCGTACAATAACAACATGCCCTTTTCAACCATTGATGCACCAGATCCATACGGTTGTGCCAGTAACATGAAAGCAGGCTGGTGGTATAACTACTGTTCCTACACACTGCCTACTGGAATCTACTATCCCAATGGATGGTACACGCCTTCTGGTTCTATGTATGATGGTATGTTCTGGAAAGATTGGTACGGGTACAATTACTCCCTCAAGTTCATG…	BGLB031596-PA	BGLB031596
Bg34525-PA	Bg34525	Y	XP_013074765.1	Techylectin-5A-like	partial sFReD		-	-	M	-	-	79	LGUN_random_Scaffold1461	41215	43018	-	MAFSTEDVDNDLHERHCAAENKGGWWYNSCFYSQLNGVYHTAWYSQGQSHYADGIVWYTLKDSEFYSLKKVEMKIKLNDRELNERI	ATGGCTTTCAGTACTGAAGACGTGGATAATGATTTACATGAGAGACATTGTGCAGCTGAGAATAAGGGTGGCTGGTGGTACAACAGTTGTTTCTACAGTCAACTGAATGGAGTCTATCACACAGCCTGGTACTCACAGGGACAGTCTCACTATGCTGATGGTATAGTCTGGTACACTCTCAAAGACAGTGAGTTCTACTCTCTCAAGAAAGTAGAGATGAAAATCAAGCTAAATGACAGAGAACTCAATGAAAGAATCTGA	BGLB034525-PA	BGLB034525
Bg36251-PA	Bg36251	Y	XP_013069997.1	Ficolin-2-like	sFReD		-	-	M	-	-	204	LG3_random_Scaffold99	124875	130254	+	MRTKHLNRKLQVSCKCLPKPTSCRDVVSSEDRVVVTLASGLEVMCDTKTAGGGWIIFQRRFDGSVNFYRAWKEYRDGFGDYNIGEFYLGNRNIFDLTSKRRHELRVDLEFKGNKYFAQYSTFQLSNENDNYRLHVSWFSGNATNGFREQNGLGFSTYDRDNDRNNVSCAIKYHGAWWYNNCHLSNLNGLWGTKEFGKGLEWFNLTGEYDSVSFSEMKIREVV	ATGAGAACAAAGCACTTAAACAGAAAGCTCCAAGTCTCTTGCAAGTGTCTACCAAAACCGACGTCCTGTCGCGATGTCGTCAGTTCAGAAGACCGCGTTGTGGTGACGTTAGCTTCCGGGCTAGAGGTCATGTGTGACACGAAGACAGCTGGTGGTGGGTGGATCATTTTTCAGAGAAGATTTGACGGTAGTGTCAATTTCTATAGAGCCTGGAAGGAGTATCGTGACGGCTTTGGAGATTACAACATTGGAGAGTTTTACCTGGGAAATAGAAACATTTTTGATTTAACATCTAAACGACGACATGAGCTAAGAGTCGACTTAGAATTTAAAGGAAATAAATATTTTGCCCAATATTCTACATTTCAACTATCGAATGAAAATGACAATTACCGACTT…	BGLB036251-PA	BGLB036251
Bg37621-PA	Bg37621	Y	XP_013074769.1	Angiopoietin-1-like	partial sFReD		-	23	M	-	-	148	LGUN_random_Scaffold1461	42989	74310	-	MSSLKTVLTHLLLWMYLAQKARGSDTAHCSSTFHVWQPGQDAQQMIRDVYHKVDNLTAMTKFEIAEMKMRLVEESNRISNWTYSVDKRVFQIQMNEMDDELQQMKYLETTAKLHLQLEQMDRRVNDLERWMYNVRNKLRSSRSSNVGSSSVSGEDSFMNLPQQQGISTDLGTMLKNSVGDLKAEWLLLKRDVEAVKKESLLCAECHKGRSNDTSQLSLALNQTRNQTREVENKLYDVIEKQVRLEQKLNKHVGDSEHMKFQLEQQKMDYRHQETSVTSLFITTTALQKELKEVALKMETFPNGNLDLTRDTREELLLPKHDDVIPIDNSVNDVIDRARDCHDIYRSGYRVSALYEIWPEKSRSMIPVYCQMINNTGTEDYYILTQTCRMTNMGPFRQPR…	ATGTCGTCACTTAAGACTGTTTTAACTCACCTGTTGTTGTGGATGTATTTGGCTCAAAAAGCACGAGGCTCGGACACTGCCCACTGCTCGTCTACATTTCATGTTTGGCAACCTGGACAAGACGCACAACAAATGATCCGAGACGTGTATCACAAAGTGGACAATTTGACAGCAATGACCAAGTTTGAGATTGCTGAAATGAAGATGAGATTGGTAGAAGAGTCCAATCGAATCAGCAACTGGACCTACTCAGTGGACAAACGTGTCTTCCAAATACAAATGAATGAAATGGATGACGAGCTACAACAGATGAAATATTTGGAGACTACAGCCAAGTTACACTTGCAACTGGAACAAATGGATAGACGAGTTAATGACCTTGAGAGGTGGATGTACAAT…	BGLB037621-PA	BGLB037621
Bg38117-PA	Bg38117	Y	XP_013089645.1	Fibrinogen C domain-containing protein 1-like, partial	partial sFReD		-	-	A	-	-	118	LGUN_random_Scaffold45593	378	737	+	ASYLLRIKIDFQDKNFTYYYSGFRLGSEEESYRLSLGITDSANKDLLEHNGMNFSTYDRSDPNGCACFYTSGWWYNACFKVNLFGDMQSTENSFGAIWESITGYGKSLKFTEMAILSQG	GCATCCTACCTACTAAGGATCAAAATAGATTTTCAAGACAAAAACTTCACTTACTACTACTCAGGGTTTAGATTAGGCAGTGAAGAAGAAAGCTACAGACTTTCTTTAGGCATTACCGATAGTGCTAATAAAGATCTTCTTGAACACAATGGAATGAATTTTTCCACTTATGACAGAAGTGACCCCAATGGTTGCGCCTGTTTCTACACGTCAGGCTGGTGGTACAACGCTTGTTTCAAGGTCAATCTGTTCGGAGACATGCAAAGCACAGAAAATTCGTTTGGTGCCATCTGGGAGTCCATCACAGGCTACGGCAAATCTCTCAAATTTACGGAAATGGCTATTTTGAGTCAAGGATAA	BGLB038117-PA	BGLB038117
Bg38186-PA	Bg38186	Y	XP_013075823.1	Ficolin-1-like	sFReD		-	-	M	-	-	182	LG4_random_Scaffold184	382105	387608	-	MFCTTKMDITLKSAFVKSYKPFLCDAETDGGRWIVIQSRVHKDTSFNRNWTDYKNGFGTTCTDYWLGNDLIHEITALNQFELRFDMTYKGNAYYATYKNFKVGNEASKYIMTIGEFSGNVSNNFITQNSSMFSTPDRDNDAASGHCAGGYQAGWWYKACHMTNLNGHFDTSVMGKGVIWYSVTTDYDSLSSVEMKIRKMS	ATGTTTTGCACGACCAAAATGGACATTACTCTAAAATCTGCTTTTGTAAAATCATACAAGCCATTTCTTTGTGACGCTGAGACCGACGGCGGGAGGTGGATTGTCATTCAGAGCCGTGTCCACAAAGACACAAGCTTCAACAGAAATTGGACTGATTACAAGAACGGTTTCGGAACAACTTGTACAGACTACTGGCTGGGTAACGATCTGATTCACGAGATCACAGCTCTGAATCAGTTCGAATTGAGGTTTGACATGACCTACAAAGGAAATGCCTATTACGCTACGTACAAAAACTTTAAAGTGGGCAACGAAGCCAGCAAGTATATAATGACTATTGGTGAATTTTCCGGAAATGTATCGAACAATTTTATTACCCAGAACAGCTCGATGTTCAGT…	BGLB038186-PA	BGLB038186
Bg38723-PA	Bg38723	Y	XP_013073299.1	Ficolin-1-like	sFReD		-	26	M	-	-	176	LGUN_random_Scaffold13061	665	6394	+	MKSEINVAVCLGILLFFAFAIHELFAQGSCKFQESKVCTQNMNSSENYVLVKKPKTFLCDAKTQGGGWIVIQRRVHKDISFSRSWGNYKYGFGSPCTQDYWLGNERVHHLTSQGQYELRIDMTFKGQNYYASSSSFKVDNETSQYRLTLGEFQGNVANDFGNHNNTMFSTPDRDNDKNPKGSCARKYRAGWWYHYCHNVNLNGQFDNKDFGCGVIWGTLTTDHDSLSSVEMKIRKIN	ATGAAGTCAGAAATCAATGTCGCTGTGTGTTTAGGCATACTGCTTTTCTTTGCATTCGCCATACACGAACTATTCGCCCAAGGGTCGTGCAAATTTCAGGAGTCGAAGGTTTGTACGCAAAACATGAACTCTTCTGAAAACTATGTCTTGGTAAAGAAACCCAAGACTTTCCTATGTGACGCTAAAACTCAAGGGGGTGGGTGGATTGTTATACAGAGACGTGTCCATAAAGACATCAGCTTCAGTAGATCCTGGGGAAACTACAAGTACGGCTTCGGATCTCCATGTACTCAAGACTACTGGCTGGGTAATGAGAGAGTTCATCATTTGACTTCTCAGGGTCAGTACGAACTGAGAATTGATATGACCTTTAAAGGACAAAACTATTACGCCTCCTCC…	BGLB038723-PA	BGLB038723
Bg39918-PA	Bg39918	Y	XP_013066375.1	Ficolin-2-like	sFReD		-	-	M	-	-	167	LG24_random_Scaffold332	21595	25921	-	MKGANKIETLTLVGKICRTEATLLLALSLLFTFNFDVCRTTTLSVRNYTKVVGCYASSDESLVVSKCLERKMAISFLHCISQCSSSTSCKGVVKDKLGGCYFYTECEYIYLGNCKLEDPVTIAVFLDIVNFTHASEGGETTSATNNGTRCIPVSSGTSCENGPKLCNDPNSTGLFWIEARLANLTQVLCEVTSSGEVKVYAFKNDGTAYHNKSWSLYSQGYYINDNNFWLGLENMRSVISSNFTNMKLELVFNSSAYNFNWDYSGVAISNSSTHYTLTYANSKVNSNFWNLLLKNCLVSGKSFSTIDSDNDDDSDDLAAQGNSGWWFEDTGIYNILICNPMGRLTSTSGKMTFFGIDVEKYANMFTYVGMYFYK	ATGAAGGGAGCTAACAAAATCGAAACATTGACACTTGTTGGAAAGATTTGCAGAACTGAGGCGACACTATTGCTAGCTCTGTCTCTACTGTTTACCTTTAACTTTGACGTGTGTAGGACAACTACGCTGTCAGTTAGAAATTACACCAAAGTTGTCGGATGCTACGCTTCCTCAGATGAAAGCTTGGTAGTGAGCAAATGTTTAGAGAGAAAGATGGCGATAAGTTTTCTGCACTGCATCTCTCAGTGTAGCTCTTCCACATCGTGCAAGGGAGTTGTGAAAGACAAATTAGGTGGCTGCTACTTTTATACTGAGTGCGAATATATATACTTGGGGAACTGCAAGCTGGAAGACCCCGTCACTATAGCAGTTTTCCTGGACATTGTCAATTTTACACAT…	BGLB039918-PA	BGLB039918
Bg40034-PA	Bg40034	Y	XP_013091592.1	Ficolin-1-like, partial	partial sFReD	16_tig_2402_BGLB007591-like	-	-	M	-	-	152	LGUN_random_Scaffold52769	4	547	-	MCDTKTDSGGWILFQRRINGKVDFYRGWQEYRDGFGDYNIGEFYLGNENIFKLTSTGQYDLRIDLEVNNTKYFAQYKDFKVLSETEKYKLKIGTYSGNAGDSLSDHNNMYFSTFDRDNDVTSHYNCAEYYSGAWWYKDCYRSNLNGRWGSTSS	ATGTGTGACACCAAGACAGACAGTGGTGGATGGATCTTGTTTCAGAGAAGAATCAACGGAAAAGTAGATTTCTATAGAGGCTGGCAGGAGTATCGTGACGGCTTTGGAGATTACAACATTGGTGAATTTTATCTGGGAAATGAAAACATTTTTAAGTTAACTTCTACTGGACAATATGATTTGAGAATTGATTTAGAAGTTAACAACACAAAATATTTTGCGCAGTACAAGGACTTTAAAGTATTGAGTGAGACTGAGAAATATAAACTGAAGATAGGAACATATTCAGGAAATGCTGGTGATAGTTTATCAGATCATAACAACATGTACTTCAGTACTTTTGATAGAGATAACGATGTAACCAGTCACTACAACTGTGCAGAATATTATTCAGGTGCC…	BGLB040034-PA	BGLB040034
Bg40339-PB	Bg40339	Y	XP_013087783.1	Ficolin-2-like	sFReD		-	19	M	-	-	222	LGUN_random_Scaffold391	15734	129917	+	MIGVRKILEVFFVISLCVGLSFESDNSTETTDSNSAKTGKPRKKRRGCKCVQRYMSEVDKLIETKLKEFKDTYLVPSLNDKKEAEAQRMRDALLRLSGDVAETKNTLRTMTSSMESVLEELNSTQKENSKLNKQLNRISGAVANLTKYVDTMQNRLVTRSTNDFTINEIVPEQETSTAPKPVPTQCQDVFEQGAMRFRGDYYIMIKPAGATHAFKALCKMVNNSGWTVIQKRQDGSVDFFRTWDEYRHGFGSLEGEFWLGNDNIHYLTSQEDTMLRIEMEEWSGKKYYAVYNYFRVDGLKHNYRLHISGYHGNAGDAMTSPWETHDNMPFSTKDQDNDGRFYDSCAEHYKGGWWFNNCFEAHLNGKYYHKGFHKHYFQRDGIQWNTIHMYSSLKAVQMM…	ATGATTGGAGTACGAAAAATTCTCGAGGTCTTCTTCGTGATTTCCTTGTGCGTCGGCTTGTCGTTTGAGTCCGACAACAGCACCGAGACGACCGACAGCAACTCGGCCAAGACCGGAAAACCCCGAAAGAAGAGGCGGGGCTGCAAATGCGTCCAGCGCTACATGTCCGAGGTGGACAAGCTGATCGAGACAAAATTAAAGGAGTTCAAGGACACATACCTGGTGCCCAGCTTAAACGACAAGAAAGAAGCGGAGGCTCAGCGCATGCGCGACGCCCTGCTCCGACTAAGCGGGGACGTTGCAGAAACGAAGAACACGCTCCGGACAATGACCTCCAGCATGGAGTCGGTCCTGGAGGAGCTCAACTCCACGCAAAAGGAGAACTCCAAGCTGAACAAG…	BGLB040339-PB	BGLB040339
Bg40437-PA	Bg40437	Y	XP_013074749.1	Uncharacterized protein LOC106061221 precursor	partial FReM	FReM	composed of a N-terminal region, a middle EGF-like region, and a partial C-terminal FBG (missing C-terminal motif of FBG)	20	M	-	-	63	LGUN_random_Scaffold146	191257	203624	-	MKMRWWLLLSFLEMAHKLYCQDIIEECPVGWFGTECQYQTHCRTKCETDGDCMGNVCKIGWFGYKCQYQDMVSRFEVPYPKIPLSKWSNTNVSECIEDERIEEVHVYLKSTIYFTWLSLTVKNADLLDLFTIQLENGDKKWKCEKQLYTIRNNNTARIECQGRELVSKLTLKGKGVTSLCSIHVSKGRNLAIKQKVTLSLGMDTNASPDLVDGISDTTQLSSCTPITGSQNAPRKTWSLTFAEPVVASSIEIYYKGTMVDKSLLLIETLDGDKAVDFNETDSKDYINLFNVNGDPITQFKVTDAKKENVSNLITLCEVKIFGVCVPGKWGLNCNNTCDSKCNASCNEIDGTCPDGCLGYSGDHACSKTCETAQWGVNCKKDCDKKCAFHACDNKNGECI…	ATGAAAATGCGTTGGTGGCTGCTACTTTCTTTCTTGGAAATGGCCCATAAACTGTATTGCCAAGACATAATAGAGGAGTGCCCCGTTGGTTGGTTCGGCACAGAATGTCAATATCAAACCCACTGCCGGACCAAGTGTGAAACAGATGGCGACTGTATGGGCAACGTCTGCAAGATAGGATGGTTTGGTTACAAATGTCAGTACCAGGATATGGTGTCTAGATTTGAAGTCCCGTATCCCAAAATTCCACTGTCCAAATGGTCAAATACCAATGTCTCTGAGTGTATAGAGGATGAGAGAATTGAAGAAGTCCATGTCTACTTAAAGTCAACAATCTACTTTACATGGTTAAGTTTAACAGTCAAGAATGCGGCTTGTGAGACAGCTCAATGGGGTGTG…	BGLB040437-PA	BGLB040437
Note:
1. In the column of “ID in text”, multiple proteins encoded by the same gene due to alternative splicing were differentiated by different version of protein, such as “-PA”, “-PB”, “-PC”, “-PD” or “-PE” suffix following the gene ID.
2. In the column of “NCBI Annotation”, “---” represents no available annotation for a particular protein;
3. In the column of “Type of FReD”, each particular FReD was considered as complete or partial based on the criteria set in this study above; “1-IgSF FREP” and “2-IgSF FREP” represent the number of IgSF domains present in a particular FREP;
4. “Best hit to published FREP” represent the best hit of individual protein against published B. glabrata FREP sequences from available sources [30,32–34]: best hit of protein sequence identity ≥90% is considered as the same FREP; identity 85~90% is considered as “-like” of the corresponding FREP; identity <85% is not assigned to any known FREP. Several FREPs were highlighted in yellow to emphas…
5. In the column of "IgSF2 length (aa)", texts in red indicate truncated domains, which are possible to be extended to complete domains with improved assembly or annotation; text in blue indicates a residue of IgSF domain, which is not likely to be extended to a complete domain due to the location between two complete domains;
6. Asterisk marked 4 FREPs IDs in the first two columns were extended sequences after manual checking.
7. The highlighted gene "Bg6034" is a partial 2-IgSF FREP with disrupted architecture: the partial FBG domain was not located at C terminal but inserted into the IgSF2 domain, which was broken into two parts. From the VectorBase genome browser view, there is a gene with 7 exons spans over two contigs APKA01042331.1 (exon 4-7) and APKA01042332.1 (exon 1-3). This unusual gene sequence is most likel…
