# Supplementary material for: Genomic and transcriptional analysis of genes containing fibrinogen and IgSF domains in the schistosome vector Biomphalaria glabrata, with emphasis on the differential responses of snails susceptible or resistant to Schistosoma mansoni
Source: PLoS Negl Trop Dis. 2020 Oct 14;14(10):e0008780. doi: 10.1371/journal.pntd.0008780 (PMC7588048; doi:10.1371/journal.pntd.0008780)
Supplement: S4 Table — (XLSX) [file pntd.0008780.s004.xlsx]

## Sheet: S4 Table
S4 Table. Summary of pairwise blast identity of IgSF, FBG domains in complete FReDs (FREP and sFReD)
	n = 26 (Whole protein FREPs)	n = 21 (IgSF1 of FREPs)	n = 25 (IgSF2 of FREPs)	n = 26 (FBG of FREPs)	n = 19 (FBG of sFReDs)	n = 45 (FBG of all FReDs)	Min.	1st Qu.	Median	Mean	3rd Qu.	Max.
n = 26 (Whole protein FREPs)	1	48182.5	41594.5	88808	18091	376113	24.286	48.3225	55.833	58.299	67.0785	100
n = 21 (IgSF1 of FREPs)	6.01694e-07	1	18301	49371	7713.5	181702	21.552	56.5127	63.158	65.0145	69.3648	100
n = 25 (IgSF2 of FREPs)	2.26694e-09	7.82009e-22	1	90650	24832	447229	22.973	37.6025	50	52.3312	58.974	100
n = 26 (FBG of FREPs)	4.09841e-24	2.01904e-08	2.99471e-41	1	10451	226200	29.665	64.0195	66.995	68.1073	72.928	100
n = 19 (FBG of sFReDs)	1.47775e-18	2.86405e-28	0.000305087	9.41005e-40	1	306974	18.966	36.377	42.373	47.3623	52.908	100
n = 45 (FBG of all FReDs)	5.47575e-09	1.44461e-20	0.186185	2.8458e-55	4.23345e-07	1	18.605	38.2978	50.329	52.448	65.5	100
Note: Mann-Whitney U test P values were listed below diagonal, statistical test values listed above diagonal
