# Supplementary material for: Genomic and transcriptional analysis of genes containing fibrinogen and IgSF domains in the schistosome vector Biomphalaria glabrata, with emphasis on the differential responses of snails susceptible or resistant to Schistosoma mansoni
Source: PLoS Negl Trop Dis. 2020 Oct 14;14(10):e0008780. doi: 10.1371/journal.pntd.0008780 (PMC7588048; doi:10.1371/journal.pntd.0008780)
Supplement: S6 Table — Raw read counts for each replicate snail sample in RES and SUS with or without exposure to S. mansoni Notes: 1. Values in cells represent raw read counts for each snail sample/each replicate at different sampling time points. 2. “R1, R2, R3, R4, R5, R6” represent the number of replicates for each particular group (unexposed or exposed to S. mansoni) 3. “0.5dpe, 2dpe, 8dpe, 40dpe” represent the 4 sampling time points. They include time-matched unexposed controls and exposed snails for valid comparisons. 4. In the column of “Type of FReD”, B. glabrata FReD proteins were considered “partial” based on the criteria set in this study. “1-IgSF FREP” and “2-IgSF FREP” represent numbers of IgSF domains in a particular FREP. 5. In the column of “ID used in text”, IDs highlighted in gray represent the differentially expressed (DE) FReD genes in any comparison applied. 6. In the column of “Best hit to published FREP”, the best hit of the protein against published B. glabrata FREP sequences from available sources [30,32–34] were listed. Any protein sequence identity ≥90% is considered as the same FREP; identity 85~90% is considered as the corresponding FREP “-like”; identity <85% is not assigned to any published FREP. Several FREPs were highlighted in yellow to emphasize in this study. 7. In the differential expression analysis, SUS unexposed snails were set as baseline for the corresponding time-matched RES unexposed snails at constitutive level; RES unexposed snails were used as baseline for the corresponding time-matched RES snails exposed to S. mansoni; similarly, SUS unexposed snails were used as baseline for the corresponding time-matched SUS snails exposed to S. mansoni. (XLSX) [file pntd.0008780.s006.xlsx]

## Sheet: S6 Table
S6 Table. Raw read counts for each replicate snail sample in RES and SUS with or without exposure to S. mansoni
ID used in text	RES-unexposed @0.5dpe				RES-exposed @0.5dpe				RES-unexposed @2dpe				RES-exposed @2dpe				RES-exposed @8dpe						RES-unexposed @40dpe			RES-exposed @40dpe			SUS-unexposed @0.5dpe				SUS-exposed @0.5dpe				SUS-unexposed @2dpe				SUS-exposed @2dpe				SUS-unexposed @8dpe				SUS-unexposed @40dpe
	R1	R2	R3	R4	R1	R2	R3	R4	R1	R2	R3	R4	R1	R2	R3	R4	R1	R2	R3	R4	R5	R6	R1	R2	R3	R1	R2	R3	R1	R2	R3	R4	R1	R2	R3	R4	R1	R2	R3	R4	R1	R2	R3	R4	R1	R2	R3	R4	R1
Bg11	116	241	146	129	182	169	367	149	40	88	76	56	258	117	151	115	96	84	84	224	66	122	44	59	148	44	175	59	40	49	85	135	97	45	58	39	47	61	74	97	105	66	88	20	13	96	55	36	41
Bg19	314	794	226	314	275	167	633	188	65	123	197	86	291	220	131	178	100	103	101	480	81	280	76	124	503	323	401	293	207	278	395	951	649	278	240	269	340	252	243	272	497	396	246	110	134	617	495	163	525
Bg74	506	967	368	489	592	390	943	473	207	342	300	427	656	764	422	274	249	253	266	890	289	363	60	172	489	151	380	300	69	39	86	599	169	50	74	24	152	98	97	64	171	79	74	21	38	196	117	25	27
Bg96	182	377	240	515	156	193	145	239	172	192	168	250	584	508	635	394	304	430	331	732	90	358	22	236	393	150	168	201	44	83	111	348	281	47	132	75	70	129	109	83	135	171	164	56	46	146	54	33	66
Bg116	45	216	66	85	210	241	265	129	20	39	26	33	495	156	290	121	36	42	44	370	21	97	8	15	94	40	95	36	121	116	142	1596	399	125	217	98	163	110	124	87	258	138	113	56	100	224	290	49	109
Bg131	139	327	109	160	135	92	256	67	43	68	83	80	120	139	97	78	82	71	89	190	51	105	28	57	173	113	157	93	193	248	410	431	481	166	332	144	264	196	251	153	446	294	188	101	165	486	473	99	321
Bg133	741	1915	835	1041	1188	665	1596	549	214	622	619	378	1161	776	654	612	446	471	496	1725	250	713	102	237	813	584	919	459	156	225	336	490	453	167	138	122	220	218	276	220	372	210	202	101	168	709	557	159	273
Bg141	1764	489	1201	4066	966	2159	145	708	1519	7377	5566	4579	2766	1985	257	6899	391	1298	643	402	1809	4597	2	2	1206	2	6	1709	67	445	2912	1364	103	774	1798	331	35	1218	558	5153	1700	598	726	2003	5	8	0	1579	0
Bg152	4	2477	70	50	1232	3106	2179	3228	4	32	8	16	10218	4622	6810	2611	221	63	6	2165	63	185	3	2	24	38	99	95	19	13	5	13463	167	43	11	6	8	25	19	12	60	109	30	6	13	46	97	8	21
Bg204	455	1038	467	1185	1623	1496	1059	2049	259	399	539	638	3953	2513	3468	749	582	611	514	2477	350	797	161	418	755	411	472	597	1651	1551	3500	6066	4582	1436	2636	1742	1696	3725	3313	2350	4076	3554	3765	1819	1428	3305	2715	1318	2492
Bg4529	51	111	35	72	70	36	113	32	17	39	18	22	37	38	33	47	22	20	31	82	25	38	12	22	80	44	68	29	17	40	64	424	75	51	81	36	24	62	54	72	65	53	24	26	9	50	28	20	8
Bg4530	92	580	222	391	282	312	601	278	74	68	79	79	530	263	351	212	78	85	102	868	45	146	13	47	167	96	181	102	283	498	952	1598	1245	333	821	257	706	578	387	343	894	387	416	155	192	721	546	138	294
Bg5224	112	263	122	163	176	166	207	218	74	196	159	250	327	229	384	418	114	93	80	653	123	139	59	92	106	76	58	168	52	59	47	164	138	79	98	73	63	79	93	43	132	69	68	43	25	87	57	17	50
Bg6034	63	330	80	147	294	205	155	129	16	59	50	53	715	295	311	194	79	57	97	393	11	96	6	41	53	39	87	45	37	88	102	198	168	68	130	46	103	96	110	70	122	96	90	20	33	177	160	42	81
Bg14428	148	394	230	518	227	484	338	383	227	866	174	829	957	494	214	905	260	524	279	501	373	402	105	101	209	104	55	455	164	202	438	835	354	163	163	166	119	220	173	292	371	311	140	177	149	197	266	116	238
Bg16934	0	0	0	0	0	0	0	0	1	0	0	0	0	0	0	0	0	0	0	0	0	1	0	1	0	1	1	0	1	0	0	0	0	0	0	0	0	0	0	0	0	0	0	0	0	0	0	0	0
Bg16935	251	356	178	245	189	123	283	91	73	157	165	103	230	191	163	131	105	100	138	288	44	170	25	78	153	116	169	69	60	86	122	192	117	23	105	44	91	103	142	47	130	116	58	26	37	134	146	39	56
Bg17688	34	118	41	48	55	42	105	16	13	40	25	24	45	42	30	30	35	21	29	91	9	57	4	16	32	27	50	18	49	40	73	83	107	33	95	42	57	51	89	33	110	113	76	24	22	133	141	33	81
Bg20516*	0	820	9	53	609	722	0	1368	2	0	2	16	664	430	498	0	9	10	11	862	0	52	0	11	0	7	21	22	0	0	0	0	0	0	1	0	1	0	0	0	0	0	0	0	0	0	0	0	0
Bg22646	158	312	130	191	154	106	229	103	55	147	146	121	189	155	193	184	86	83	113	283	49	120	27	59	152	60	100	63	72	90	130	292	205	52	125	69	132	151	184	89	222	100	142	41	39	202	195	43	80
Bg23857	125	347	130	245	303	269	332	266	48	67	85	91	381	284	326	103	91	121	74	360	44	121	21	62	186	92	165	108	210	259	457	885	711	242	377	248	247	458	431	355	548	453	417	218	240	470	410	122	339
Bg25144*	284	1078	351	510	412	397	853	385	79	260	228	156	397	381	313	288	158	151	167	766	146	285	104	123	370	280	352	239	82	116	151	300	299	91	91	87	128	100	117	121	231	132	126	55	96	316	263	76	97
Bg25334	84	221	120	164	159	101	166	177	71	200	172	222	317	183	339	465	91	110	56	628	120	124	34	59	97	69	52	181	4	7	1	10	12	14	32	15	8	12	4	5	13	17	14	6	2	11	5	4	2
Bg28617	322	5360	920	1154	3740	3847	5108	6789	132	240	313	610	3736	3132	3917	3044	353	308	171	3853	687	771	239	162	539	306	397	1143	96	129	87	2979	347	166	207	108	91	116	141	107	235	116	92	60	90	103	235	55	44
Bg29167	86	125	52	54	27	19	101	14	25	49	65	17	45	59	39	48	39	37	44	84	28	63	12	31	70	32	81	36	75	66	128	143	80	41	61	53	92	85	64	75	64	55	78	20	23	157	167	35	87
Bg32905*	361	1392	390	466	600	380	1566	373	206	149	270	229	396	484	527	248	331	309	315	797	207	326	261	438	908	864	1113	600	2	5	2	11	21	5	2	6	6	3	3	2	14	2	4	4	8	15	52	3	268
Bg38205	9	17	15	9	19	8	27	16	0	4	3	4	17	12	13	9	8	6	11	37	6	11	3	7	16	11	26	12	17	26	33	137	45	16	46	19	49	19	34	27	53	29	18	6	22	43	122	22	43
Bg177	5	6	1	2	2	1	2	3	1	4	14	2	1	10	10	10	17	5	8	16	1	1	12	28	4	3	2	12	0	0	0	0	0	1	2	0	2	2	0	0	0	6	2	0	0	6	0	0	1
Bg178	4	0	3	2	1	2	4	2	1	1	7	2	2	15	3	4	11	5	3	2	0	1	9	13	14	1	2	5	0	0	0	0	0	0	2	0	0	3	0	0	0	6	0	1	0	0	0	0	0
Bg2450	1	3	2	2	1	2	0	3	11	2	3	13	1	0	12	0	0	0	0	2	16	0	1	1	3	2	0	3	1	2	4	2	0	1	7	0	1	0	0	1	1	2	3	1	3	0	2	3	3
Bg2494	0	0	0	0	0	0	0	0	6	2	0	1	4	0	2	0	0	0	0	0	6	0	0	1	2	0	2	4	0	0	1	0	0	0	0	0	0	0	0	0	2	2	0	0	0	0	6	0	3
Bg12039	4	6	1	0	6	5	4	2	8	2	5	2	5	1	8	7	5	1	9	6	5	1	3	7	8	14	2	8	39	34	50	31	33	3	30	24	38	88	81	29	20	22	38	13	7	11	18	21	30
Bg16307	0	4	0	0	0	2	1	0	59	0	0	4	34	1	34	2	2	0	2	5	19	2	2	18	3	12	10	9	0	0	0	0	0	0	2	0	0	1	0	2	0	9	0	0	0	0	54	0	24
Bg16436	51	73	69	81	32	39	35	58	134	259	126	155	75	143	53	178	51	36	38	98	132	131	12	45	46	30	37	45	65	52	97	92	75	46	65	67	54	88	75	78	81	87	108	56	15	83	69	42	42
Bg17605	55	35	41	114	61	10	10	41	11	3	31	85	37	43	52	2	35	88	103	81	2	59	1	24	9	21	31	25	27	25	64	119	78	18	45	36	38	71	75	38	49	32	50	23	33	164	82	25	32
Bg18336	21	40	17	22	39	19	37	22	4	17	20	5	32	17	23	13	11	8	16	30	10	11	12	5	35	14	20	14	16	9	9	18	25	7	12	5	14	6	12	9	14	16	3	4	6	14	14	1	6
Bg20351	0	36	0	0	24	54	48	77	0	3	0	0	114	85	75	41	4	2	0	41	1	7	0	0	2	2	5	0	0	0	1	200	6	5	2	0	2	2	1	3	6	2	0	0	0	1	0	0	0
Bg25643	62	110	40	93	129	102	89	169	57	169	95	81	21	65	141	104	64	36	55	137	102	60	49	43	89	51	36	69	38	57	76	58	112	58	53	46	34	49	41	43	53	79	69	36	55	65	41	36	46
Bg28385	123	204	16	150	273	566	410	190	421	116	120	365	235	125	175	224	370	191	232	471	243	386	1106	231	296	500	130	986	0	4	0	0	68	10	0	1	4	4	11	0	67	210	4	24	39	18	58	2	469
Bg34525	2	11	8	7	12	18	10	10	7	10	8	14	15	9	4	19	10	9	10	7	4	6	10	6	13	5	5	36	4	3	5	8	10	2	4	3	8	13	10	8	8	11	8	4	4	6	5	7	14
Bg37621	12	15	10	13	69	33	69	26	9	22	23	21	26	16	24	25	21	13	20	22	26	20	36	40	26	10	44	74	7	12	13	7	15	11	15	20	4	28	10	8	14	15	8	11	16	14	18	22	9
Bg38723	4	0	0	0	0	0	0	1	3	0	0	0	9	0	1	0	20	1	1	0	4	0	0	8	2	23	1	2	0	0	0	0	0	0	0	0	0	0	0	0	0	0	0	0	1	0	1	0	9
Bg40034	233	408	147	244	189	135	192	113	84	167	158	170	242	258	180	230	156	132	158	330	81	252	45	125	218	123	216	135	6	3	16	16	12	6	10	7	14	10	4	7	12	6	4	6	10	21	26	4	20
Bg40437	0	6	1	3	0	5	2	1	50	3	5	1	15	1	9	2	5	0	0	2	7	2	4	2	5	2	3	13	0	0	0	0	0	0	4	0	0	0	0	0	0	1	0	0	0	2	30	0	36
Bg21	93	197	92	135	109	88	128	64	40	84	82	91	123	137	103	58	54	57	77	143	29	109	19	50	118	63	94	63	30	60	81	176	115	36	47	50	66	86	55	48	113	60	65	19	18	119	106	22	75
Bg100	118	218	85	85	53	41	104	22	21	77	88	33	82	82	38	52	55	51	68	137	18	100	9	49	93	57	144	54	93	82	162	175	112	50	70	54	112	98	93	67	109	90	66	24	28	143	184	56	95
Bg140	735	1268	583	486	222	253	856	208	105	199	415	145	338	366	331	209	297	399	309	745	128	301	49	172	517	431	586	270	148	151	292	384	365	111	215	124	257	83	121	117	265	174	99	67	88	271	291	69	230
Bg179	0	0	1	0	0	0	0	0	0	0	1	0	0	0	0	0	0	0	0	0	0	0	1	0	2	1	0	74	0	0	0	0	2	0	0	0	0	0	0	2	1	2	1	0	0	0	0	0	2
Bg5196	33	22	23	36	9	4	6	16	15	25	23	32	21	11	14	16	25	35	28	35	8	32	11	17	39	45	25	77	10	21	50	35	6	13	27	14	21	33	20	28	28	35	25	19	7	33	17	20	14
Bg7076	261	418	221	325	218	153	300	127	98	182	185	158	267	246	239	172	116	148	161	351	42	208	25	83	207	121	183	94	135	204	289	576	448	119	226	147	261	270	290	173	384	288	252	73	71	373	341	110	157
Bg7576	1	4	3	0	2	1	2	1	0	1	1	0	1	2	4	0	1	3	3	2	0	0	1	2	0	0	1	2	3	2	1	3	1	0	1	2	6	3	4	1	6	3	0	2	1	2	5	2	4
Bg10948	419	304	275	115	65	56	695	221	76	93	212	76	93	112	161	50	135	123	49	375	76	253	54	95	686	266	530	231	46	91	122	173	198	69	41	63	146	49	48	81	150	66	36	26	43	208	127	42	262
Bg11626	333	450	267	340	222	187	269	156	140	274	258	238	323	279	238	200	157	139	235	362	44	256	26	90	254	117	260	144	166	201	328	636	478	149	224	153	266	269	245	169	377	285	199	75	57	341	334	110	204
Bg11627	361	647	229	405	222	254	407	149	120	249	263	231	400	265	267	220	163	141	231	511	79	274	48	160	336	185	257	157	172	198	346	704	553	177	314	197	283	307	342	165	410	323	268	66	109	480	451	104	161
Bg12226	2	0	1	0	1	0	2	0	2	0	0	0	0	0	6	0	6	2	1	1	0	0	2	3	0	13	0	0	0	0	0	2	2	0	0	0	0	0	0	0	1	0	0	0	0	0	3	0	7
Bg12382	38	9	7	29	3	26	5	6	9	38	19	18	5	4	17	34	9	9	8	8	10	24	1	2	11	5	6	7	4	11	28	17	13	13	20	14	5	5	24	14	22	14	23	9	6	15	5	5	6
Bg17041	0	4	3	0	0	0	3	5	5	0	4	7	4	2	13	0	1	2	0	0	13	0	3	0	0	0	1	11	0	0	0	0	0	0	0	0	0	0	0	0	2	0	0	0	1	0	2	0	0
Bg17893	14	29	10	6	10	7	29	5	9	13	9	1	7	5	3	17	6	2	1	8	6	11	2	0	19	15	11	9	11	23	13	25	29	7	10	12	20	10	14	9	25	17	12	6	7	29	19	12	15
Bg21912	0	0	0	0	0	0	1	0	0	2	0	0	0	0	0	2	0	0	0	0	0	0	0	0	1	0	0	0	0	0	0	0	0	0	0	0	1	0	0	0	0	0	0	0	0	0	0	0	0
Bg22867	0	2	2	0	0	0	1	0	1	0	0	0	0	0	0	2	0	2	0	0	2	8	1	1	14	5	3	35	0	2	2	1	0	0	2	0	0	0	12	2	0	0	4	1	1	0	2	1	0
Bg25627	4	2	1	0	1	2	1	0	9	0	0	0	6	1	3	0	2	0	1	4	8	0	0	2	0	1	4	2	0	0	0	0	0	0	0	0	0	0	0	0	0	0	0	0	0	0	1	0	1
Bg29288	6	0	3	11	0	8	10	2	4	2	0	3	4	2	1	2	1	5	1	3	5	4	2	0	8	2	1	2	3	1	5	8	6	3	4	0	1	0	0	8	6	0	0	1	1	4	3	4	1
Bg30478	2	2	3	2	3	0	7	1	0	4	2	4	1	0	2	2	0	0	0	0	1	0	1	0	0	0	1	0	1	0	3	0	2	2	0	1	0	0	0	3	2	0	0	0	0	0	1	0	0
Bg30830	0	0	0	0	1	1	1	0	5	0	2	7	1	0	4	3	1	1	0	0	6	0	0	1	0	0	0	2	1	0	0	0	0	0	0	0	0	2	0	2	0	5	0	1	2	0	2	2	6
Bg31381	44	161	36	83	28	34	112	47	54	98	24	35	30	40	41	56	29	27	31	131	27	59	149	281	233	173	320	151	57	93	37	80	2	30	12	36	82	0	76	4	35	241	31	77	43	0	20	26	0
Bg31596	516	571	381	458	375	294	459	444	939	1902	799	1196	627	848	488	1342	308	372	285	653	1149	1242	165	185	401	181	352	419	456	432	782	700	826	366	598	502	465	619	555	562	742	705	622	479	305	563	431	327	351
Bg36251	0	4	0	7	0	1	2	0	1	0	0	1	2	0	4	5	2	1	2	2	4	2	0	1	0	0	1	0	2	1	4	1	6	6	2	1	5	2	2	2	7	0	3	2	0	5	2	0	1
Bg38117	0	0	0	2	2	4	0	0	10	0	4	9	4	0	4	4	0	1	1	5	18	2	1	1	4	0	0	0	0	1	2	0	2	0	2	0	0	2	2	2	2	6	2	1	0	2	3	2	6
Bg38186	0	0	0	0	0	0	0	0	5	0	0	0	2	0	7	0	1	0	0	0	16	0	2	1	1	0	0	6	0	0	0	0	0	0	1	0	0	0	0	0	1	0	0	0	0	0	1	0	0
Bg39918	13	2	2	4	1	3	3	0	1	4	8	0	2	2	1	1	7	7	4	3	2	4	2	8	5	7	3	4	4	2	4	0	2	2	4	2	0	2	4	2	4	6	0	0	0	2	0	5	3
Bg40226*	369	1002	386	464	507	280	649	199	165	249	271	228	225	285	282	226	335	209	295	717	156	342	74	227	847	372	603	223	128	133	234	419	312	93	175	113	179	124	107	94	251	165	117	65	91	453	461	61	271
Bg40228	144	529	170	217	218	132	404	124	64	118	121	81	155	182	113	125	111	104	101	306	72	201	50	106	245	146	295	168	64	79	131	261	216	65	80	50	96	90	69	59	171	111	68	37	79	216	199	45	153
Bg40339	852	895	523	786	237	271	149	154	339	777	926	653	531	442	441	778	540	644	544	747	430	955	190	283	841	546	432	1150	275	298	847	532	636	238	486	449	346	585	624	730	992	721	524	441	299	1154	371	399	449
Notes:
1. Values in cells represent raw read counts for each snail sample/each replicate at different sampling time points.
2. “R1, R2, R3, R4, R5, R6” represent the number of replicates for each particular group (unexposed or exposed to S. mansoni)
3. “0.5dpe, 2dpe, 8dpe, 40dpe” represent the 4 sampling time points. They include time-matched unexposed controls and exposed snails for valid comparisons.
4. In the column of “Type of FReD”, B. glabrata FReD proteins were considered “partial” based on the criteria set in this study. “1-IgSF FREP” and “2-IgSF FREP” represent numbers of IgSF domains in a particular FREP.
5. In the column of “ID used in text”, IDs highlighted in gray represent the differentially expressed (DE) FReD genes in any comparison applied.
6. In the column of “Best hit to published FREP”, the best hit of the protein against published B. glabrata FREP sequences from available sources [30,32–34] were listed. Any protein sequence identity ≥90% is considered as the same FREP; identity 85~90% is considered as the corresponding FREP “-like”; identity <85% is not assigned to any published FREP. Several FREPs were highlighted in yellow to …
7. In the differential expression analysis, SUS unexposed snails were set as baseline for the corresponding time-matched RES unexposed snails at constitutive level; RES unexposed snails were used as baseline for the corresponding time-matched RES snails exposed to S. mansoni; similarly, SUS unexposed snails were used as baseline for the corresponding time-matched SUS snails exposed to S. mansoni.
[truncated: 10 more columns]
