# Supplementary material for: Genomic and transcriptional analysis of genes containing fibrinogen and IgSF domains in the schistosome vector Biomphalaria glabrata, with emphasis on the differential responses of snails susceptible or resistant to Schistosoma mansoni
Source: PLoS Negl Trop Dis. 2020 Oct 14;14(10):e0008780. doi: 10.1371/journal.pntd.0008780 (PMC7588048; doi:10.1371/journal.pntd.0008780)
Supplement: S7 Table — Differential expression analysis of B. glabrata FReD genes between RES-exposed and SUS-exposed to S. mansoni at different time points Notes: 1. Value in cells represents the value of log2(fold change) or log2(FC). Any up-regulated gene with log2(FC) ≥1 is highlighted in red, and any down-regulated gene with log2(FC) ≤-1 is highlighted in blue. 2. “0.5dpe, 2dpe, 8dpe, 40dpe” represent the 4 sampling time points. They include time-matched unexposed controls and exposed snails for valid comparisons. 3. ns: no significant expression difference detected. Gene with PPDE ≥0.95 and FC ≥2 in EBSeq analysis is considered to be differentially expressed in this study. 4. In the column of “Type of FReD”, B. glabrata FReD proteins were considered “partial” based on the criteria set in this study. “1-IgSF FREP” and “2-IgSF FREP” represent numbers of IgSF domains in a particular FREP. 5. “Best hit to published FREP” in the last column represents the best hit of the protein against published B. glabrata FREP sequences from available sources [30,32–34]. Any protein sequence identity ≥90% is considered as the same FREP; identity 85~90% is considered as the corresponding FREP “-like”; identity <85% is not assigned to any published FREP. Several FREPs were highlighted in yellow to emphasize in this study. 6. In the differential expression analysis, SUS unexposed snails were set as baseline for the corresponding time-matched RES unexposed snails at constitutive level; RES unexposed snails were used as baseline for the corresponding time-matched RES snails exposed to S. mansoni; similarly, SUS unexposed snails were used as baseline for the corresponding time-matched SUS snails exposed to S. mansoni. (XLSX) [file pntd.0008780.s007.xlsx]

## Sheet: S7 Table
S7 Table. Differential expression analysis of B. glabrata FReD genes between RES-exposed and SUS-exposed to S. mansoni at different time points
ID used in text	Exposed-RES vs. Exposed-SUS				Type of FReD	Best hit to known FREP	VB Gene ID
	0.5dpe	2dpe	8dpe	40dpe
Bg11	2.40792	ns	ns	ns	1-IgSF FREP	11_sig_1434_BGLB000011	BGLB000011
Bg19	ns	ns	ns	-1.16669	2-IgSF FREP	FREP5	BGLB000019
Bg74	3.58801	3.22471	1.84533	2.11116	partial 2-IgSF FREP	FREPJ4	BGLB000074
Bg96	ns	2.54941	2.18969	ns	2-IgSF FREP	FREP3.1	BGLB000096
Bg116	ns	ns	ns	-2.23132	2-IgSF FREP	1_tig_99_BGLB000116	BGLB000116
Bg131	ns	ns	-1.89324	-1.99716	partial 2-IgSF FREP	z_tig_6870_frameshifts	BGLB000131
Bg133	2.78597	2.38499	ns	ns	2-IgSF FREP	22_tig_4104_BGLB000133	BGLB000133
Bg141	ns	ns	ns	ns	1-IgSF FREP	FREPA	BGLB000141
Bg152	6.1456	7.54284	ns	ns	1-IgSF FREP	FREP4	BGLB000152
Bg204	ns	ns	-1.7205	-2.7782	2-IgSF FREP	FREP3.2	BGLB000204
Bg4529	ns	ns	ns	ns	2-IgSF FREP	FREP7-like	BGLB004529
Bg4530	ns	ns	ns	-3.58292	2-IgSF FREP	FREPJ2-like	BGLB004530
Bg5224	1.51765	2.5643	ns	ns	2-IgSF FREP	FREPJ5	BGLB005224
Bg6034	1.56172	2.81955	ns	-1.60504	partial 2-IgSF FREP	FREP12.1-as2-like	BGLB006034
Bg14428	1.30518	ns	ns	ns	1-IgSF FREP	FREP14	BGLB014428
Bg16934	ns	ns	ns	ns	2-IgSF FREP	20_tig_3569_BGLB009245b	BGLB016934
Bg16935	1.9024	1.68601	ns	ns	2-IgSF FREP	19_tig_3569_BGLB009245a	BGLB016935
Bg17688	ns	ns	ns	-1.91995	2-IgSF FREP	zb_tig_15796	BGLB017688
Bg20516*	10.5019	10.3695	8.16819	ns	partial 2-IgSF FREP	new partial FREP	BGLB020516
Bg22646	ns	1.04401	ns	ns	partial 1-IgSF FREP	new partial FREP	BGLB022646
Bg23857	ns	ns	-1.61717	-1.91385	partial 1-IgSF FREP	new partial FREP	BGLB023857
Bg25144*	2.46101	1.87487	ns	ns	partial 2-IgSF FREP	new partial FREP	BGLB025144
Bg25334	3.51621	5.10652	4.73359	3.25335	partial 1-IgSF FREP	FREPJ5	BGLB025334
Bg28617	5.14526	5.28448	ns	ns	1-IgSF FREP	FREP2	BGLB028617
Bg29167	ns	ns	ns	ns	partial 1-IgSF FREP	new partial FREP	BGLB029167
Bg32905*	6.96214	6.4896	3.89434	ns	partial 2-IgSF FREP	FREPJ1	BGLB032905
Bg38205	ns	ns	-2.35181	-2.06917	partial 1-IgSF FREP	new partial FREP	BGLB038205
Bg40226*	1.85794	1.2861	ns	ns	partial 2-IgSF FREP	FREPJ3-like	BGLB040226
Bg40228	ns	ns	ns	ns	1-IgSF FREP	new FREP	BGLB040228
Bg177	ns	2.30303	ns	ns	sFReD		BGLB000177
Bg178	ns	ns	ns	ns	sFReD		BGLB000178
Bg2450	ns	ns	ns	ns	sFReD		BGLB002450
Bg2494	ns	ns	ns	ns	sFReD		BGLB002494
Bg12039	-1.69405	-1.65279	-1.79051	ns	partial sFReD		BGLB012039
Bg16307	ns	3.45789	ns	ns	sFReD		BGLB016307
Bg16436	ns	ns	ns	-1.02103	partial sFReD		BGLB016436
Bg17605	ns	ns	ns	ns	sFReD		BGLB017605
Bg18336	1.89207	1.70984	ns	ns	sFReD	za_tig_4714	BGLB018336
Bg20351	4.30416	5.66266	3.62462	ns	sFReD	BgMFREP4_AY012701-like	BGLB020351
Bg25643	1.42172	ns	ns	ns	sFReD		BGLB025643
Bg28385	4.97025	1.84888	2.92845	ns	sFReD		BGLB028385
Bg31596	ns	ns	ns	-1.01101	partial sFReD		BGLB031596
Bg34525	ns	ns	ns	ns	partial sFReD		BGLB034525
Bg37621	2.1098	ns	ns	ns	partial sFReD		BGLB037621
Bg38723	ns	ns	ns	ns	sFReD		BGLB038723
Bg40034	4.64635	5.34044	3.22025	2.46434	partial sFReD	16_tig_2402_BGLB007591-like	BGLB040034
Bg40339	ns	ns	ns	ns	sFReD		BGLB040339
Bg40437	ns	3.94627	ns	ns	partial FReM	FReM	BGLB040437
Bg21	1.2378	ns	ns	ns	2-IgSF FREP	17_tig_2702_BGLB000021	BGLB000021
Bg100	ns	ns	ns	ns	2-IgSF FREP	14_tig_2094_BGLB000100	BGLB000100
Bg140	ns	1.58105	ns	ns	2-IgSF FREP	FREP13.1	BGLB000140
Bg179	ns	ns	ns	ns	1-IgSF FREP	FREP1	BGLB000179
Bg5196	ns	ns	ns	1.62021	partial sFReD		BGLB005196
Bg7076	ns	ns	ns	ns	2-IgSF FREP	4_tig_565_BGLB000073-like	BGLB007076
Bg7576	ns	ns	ns	ns	2-IgSF FREP	FREPM	BGLB007576
Bg10948	ns	ns	ns	ns	partial 2-IgSF FREP	FREPK1	BGLB010948
Bg11626	ns	ns	ns	ns	2-IgSF FREP	FREP12-like	BGLB011626
Bg11627	ns	ns	ns	ns	2-IgSF FREP	5_tig_565_BGLB011626	BGLB011627
Bg12226	ns	ns	ns	ns	partial sFReD		BGLB012226
Bg12382	ns	ns	ns	ns	partial sFReD		BGLB012382
Bg17041	ns	ns	ns	ns	sFReD		BGLB017041
Bg17893	ns	ns	-1.74696	-1.18164	2-IgSF FREP	6_tig_990_BGLB014388	BGLB017893
Bg21912	ns	ns	ns	ns	sFReD		BGLB021912
Bg22867	ns	ns	ns	ns	partial sFReD		BGLB022867
Bg25627	ns	ns	ns	ns	partial sFReD		BGLB025627
Bg29288	ns	ns	ns	ns	partial sFReD		BGLB029288
Bg30478	ns	ns	ns	ns	partial sFReD		BGLB030478
Bg30830	ns	ns	ns	ns	partial sFReD		BGLB030830
Bg31381	ns	ns	ns	2.84018	sFReD		BGLB031381
Bg36251	ns	ns	ns	ns	sFReD		BGLB036251
Bg38117	ns	ns	ns	ns	partial sFReD		BGLB038117
Bg38186	ns	ns	ns	ns	sFReD		BGLB038186
Bg39918	ns	ns	ns	ns	sFReD		BGLB039918
Notes:
1. Value in cells represents the value of log2(fold change) or log2(FC). Any up-regulated gene with log2(FC) ≥ 1 is highlighted in red, and any down-regulated gene with log2(FC) ≤ -1 is highlighted in blue.
2. “0.5dpe, 2dpe, 8dpe, 40dpe” represent the 4 sampling time points. They include time-matched unexposed controls and exposed snails for valid comparisons.
3. ns: no significant expression difference detected. Gene with PPDE≥ 0.95 and FC ≥2 in EBSeq analysis is considered to be differentially expressed in this study.
4. In the column of “Type of FReD”, B. glabrata FReD proteins were considered “partial” based on the criteria set in this study; “1-IgSF FREP” and “2-IgSF FREP” represent numbers of IgSF domains in a particular FREP.
5. “Best hit to published FREP” in the last column represents the best hit of the protein against published B. glabrata FREP sequences from available sources [30,32–34]. Any protein sequence identity ≥90% is considered as the same FREP; identity 85~90% is considered as the corresponding FREP “-like”; identity <85% is not assigned to any published FREP. Several FREPs were highlighted in yellow to …
6. In the differential expression analysis, SUS unexposed snails were set as baseline for the corresponding time-matched RES unexposed snails at constitutive level; RES unexposed snails were used as baseline for the corresponding time-matched RES snails exposed to S. mansoni; similarly, SUS unexposed snails were used as baseline for the corresponding time-matched SUS snails exposed to S. mansoni.
