# Supplementary material for: Genomic and transcriptional analysis of genes containing fibrinogen and IgSF domains in the schistosome vector Biomphalaria glabrata, with emphasis on the differential responses of snails susceptible or resistant to Schistosoma mansoni
Source: PLoS Negl Trop Dis. 2020 Oct 14;14(10):e0008780. doi: 10.1371/journal.pntd.0008780 (PMC7588048; doi:10.1371/journal.pntd.0008780)
Supplement: S8 Table — Summary of amino acid change in coding region of interested FREPs between B. glabrata susceptible strains (BB02 and SUS) and resistant strain (RES) Notes: 1. The “Hydropathy Score” is a quantitative analysis of the degree of hydrophobicity or hydrophilicity of amino acids of a protein [93]. 2. pKa is the negative of the logarithm of the dissociation constant for the -COOH group; pKb is the negative of the logarithm of the dissociation constant for the -NH3 group; pKx is the negative of the logarithm of the dissociation constant for any other group in the molecule; pI is the pH at the isoelectric point [92]. (XLSX) [file pntd.0008780.s008.xlsx]

## Sheet: S8 Table
S8 Table. Summary of amino acid change in coding region of interested FREPs between B. glabrata susceptible strains (BB02 and SUS) and resistant strain (RES)
Interested FREP	Position on the aligned sequence	Strain	Amino acid	Three letter code	One letter code	Hydropathy score	Charge	pKa	pKb	pKx	pI
FREP2	196	BB02	Valine	Val	V	4.2	N	2.32	9.62	---	5.96
		SUS
		RES	Leucine	Leu	L	3.8	N	2.36	9.6	---	5.98
	245	BB02	Serine	Ser	S	-0.8	N	2.21	9.15	---	5.68
		SUS
		RES	Leucine	Leu	L	3.8	N	2.36	9.6	---	5.98
	246	BB02	Isoleucine	Ile	I	4.5	N	2.36	9.6	---	6.02
		SUS	Isoleucine	Ile	I	hydrophobic	N
		RES	Valine	Val	V	4.2	N	2.32	9.62	---	5.96
	291	BB02	Glutamine	Gln	Q	-3.5	N	2.17	9.13	---	5.65
		SUS
		RES	Proline	Pro	P	-1.6	N	1.99	10.6	---	6.3
	335	BB02	Valine	Val	V	4.2	N	2.32	9.62	---	5.96
		SUS
		RES	Isoleucine	Ile	I	4.5	N	2.36	9.6	---	6.02
FREP3.1	33	BB02	Serine	Ser	S	-0.8	N	2.21	9.15	---	5.68
		SUS
		RES	Proline	Pro	P	-1.6	N	1.99	10.6	---	6.3
	78	BB02	Isoleucine	Ile	I	4.5	N	2.36	9.6	---	6.02
		SUS
		RES	Methionine	Met	M	1.9	N	2.28	9.21	---	5.74
	122	BB02	Threonine	Thr	T	-0.7	N	2.09	9.1	---	5.6
		SUS
		RES	Aspartate	Asp	D	-3.5	Negative	1.88	9.6	3.65	2.77
	127	BB02	Aspartate	Asp	D	-3.5	Negative	1.88	9.6	3.65	2.77
		SUS
		RES	Glutamate	Glu	E	-3.5	Negative	2.19	9.67	4.25	3.22
	165	BB02	Lysine	Lys	K	-3.9	Positive	2.18	8.95	10.53	9.74
		SUS
		RES	Arginine	Arg	R	-4.5	Positive	2.17	9.04	12.48	10.76
	203	BB02	Leucine	Leu	L	3.8	N	2.36	9.6	---	5.98
		SUS
		RES	Phenylalanine	Phe	F	2.8	N	1.83	9.13	---	5.48
	210	BB02	Threonine	Thr	T	-0.7	N	2.09	9.1	---	5.6
		SUS
		RES	Alanine	Ala	A	1.8	N	2.34	9.69	---	6
	241	BB02	Glycine	Gly	G	-0.4	N	2.34	9.6	---	5.97
		SUS
		RES	Aspartate	Asp	D	-3.5	Negative	1.88	9.6	3.65	2.77
	242	BB02	Asparagine	Asn	N	-3.5	N	2.02	8.8	---	5.41
		SUS
		RES	Tyrosine	Tyr	Y	-1.3	N	2.2	9.11	10.07	5.66
	297	BB02	Threonine	Thr	T	-0.7	N	2.09	9.1	---	5.6
		SUS
		RES	Alanine	Ala	A	1.8	N	2.34	9.69	---	6
FREP3.2	82	BB02	Leucine	Leu	L	3.8	N	2.36	9.6	---	5.98
		SUS
		RES	Glutamine	Gln	Q	-3.5	N	2.17	9.13	---	5.65
	102	BB02	Isoleucine	Ile	I	4.5	N	2.36	9.6	---	6.02
		SUS
		RES	Valine	Val	V	4.2	N	2.32	9.62	---	5.96
	129	BB02	Alanine	Ala	A	1.8	N	2.34	9.69	---	6
		SUS
		RES	Threonine	Thr	T	-0.7	N	2.09	9.1	---	5.6
	164	BB02	Phenylalanine	Phe	F	2.8	N	1.83	9.13	---	5.48
		SUS
		RES	Leucine	Leu	L	3.8	N	2.36	9.6	---	5.98
	165	BB02	Lysine	Lys	K	-3.9	Positive	2.18	8.95	10.53	9.74
		SUS
		RES	Arginine	Arg	R	-4.5	Positive	2.17	9.04	12.48	10.76
	172	BB02	Serine	Ser	S	-0.8	N	2.21	9.15	---	5.68
		SUS
		RES	Isoleucine	Ile	I	4.5	N	2.36	9.6	---	6.02
	295	BB02	Methionine	Met	M	1.9	N	2.28	9.21	---	5.74
		SUS		Met	M	moderate	N
		RES	Threonine	Thr	T	-0.7	N	2.09	9.1	---	5.6
	301	BB02	Glutamate	Glu	E	-3.5	Negative	2.19	9.67	4.25	3.22
		SUS	Glutamate	Glu	E	hydrophilic	Negative
		RES	Lysine	Lys	K	-3.9	Positive	2.18	8.95	10.53	9.74
	311	BB02	Alanine	Ala	A	1.8	N	2.34	9.69	---	6
		SUS
		RES	Valine	Val	V	4.2	N	2.32	9.62	---	5.96
	312	BB02	Methionine	Met	M	1.9	N	2.28	9.21	---	5.74
		SUS	Methionine	Met	M	moderate	N
		RES	Isoleucine	Ile	I	4.5	N	2.36	9.6	---	6.02
	341	BB02	Aspartate	Asp	D	-3.5	Negative	1.88	9.6	3.65	2.77
		SUS
		RES	Asparagine	Asn	N	-3.5	N	2.02	8.8	---	5.41
	379	BB02	Arginine	Arg	R	-4.5	Positive	2.17	9.04	12.48	10.76
		SUS	Arginine	Arg	R	hydrophilic	Positive
		RES	Lysine	Lys	K	-3.9	Positive	2.18	8.95	10.53	9.74
	380	BB02	Glutamate	Glu	E	-3.5	Negative	2.19	9.67	4.25	3.22
		SUS	Glutamate	Glu	E	hydrophilic	Negative
		RES	Alanine	Ala	A	1.8	N	2.34	9.69	---	6
	497	BB02	Asparagine	Asn	N	-3.5	N	2.02	8.8	---	5.41
		SUS	Asparagine	Asn	N	hydrophilic	N
		RES	Lysine	Lys	K	-3.9	Positive	2.18	8.95	10.53	9.74
	549	BB02	Phenylalanine	Phe	F	2.8	N	1.83	9.13	---	5.48
		SUS
		RES	Isoleucine	Ile	I	4.5	N	2.36	9.6	---	6.02
	554	BB02	Glycine	Gly	G	-0.4	N	2.34	9.6	---	5.97
		SUS
		RES	Serine	Ser	S	-0.8	N	2.21	9.15	---	5.68
	618	BB02	Cysteine	Cys	C	2.5	N	1.96	10.28	8.18	5.07
		SUS
		RES	Serine	Ser	S	-0.8	N	2.21	9.15	---	5.68
Note:
1. The “Hydropathy Score” is a quantitative analysis of the degree of hydrophobicity or hydrophilicity of amino acids of a protein [93].
2. pKa is the negative of the logarithm of the dissociation constant for the -COOH group; pKb is the negative of the logarithm of the dissociation constant for the -NH3 group; pKx is the negative of the logarithm of the dissociation constant for any other group in the molecule; pI is the pH at the isoelectric point [92].
